# Supplementary material for: Metabolomics study of COVID-19 patients in four different clinical stages
Source: Sci Rep. 2022 Jan 31;12:1650. doi: 10.1038/s41598-022-05667-0 (PMC8803913; doi:10.1038/s41598-022-05667-0)
Supplement: Supplementary file 2 — Supplementary Tables. [file 41598_2022_5667_MOESM2_ESM.xlsx]

## Sheet: Supplementary Table S1
					ANOVA	Asymptomatic/non-COVID		Mild disease/non-COVID		Severe disease/non-COVID		Deceased/non-COVID		PLS-DA
Metabolite name	Mz	RT(min)	Adduct type	Formula	p-value	Fold Change	p-value	Fold Change	p-value	Fold Change	p-value	Fold Change	p-value	Comp. 1	Comp. 2	Comp. 3	Comp. 4	Comp. 5
(3-Carboxypropyl)trimethylammonium cation	146.117	0.603	[Cat]+	C7H16NO2	0.4779	0.97291	0.9507	0.97494	0.89887	1.1931	0.17159	1.0875	0.84991	0.76241	0.91215	0.99104	0.97287	0.96104
1(2H)-Pyrimidineacetamide, N-[(1S,3S,4S)-4-[[2-(2,6-dimethylphenoxy)acetyl]amino]-3-hydroxy-5-phenyl-1-(phenylmethyl)pentyl]tetrahydro-4-hydroxy-.alpha.-(1-methylethyl)-2-oxo-, (.alpha.S)-	627.355	9.158	[M+H-H2O]+	C37H48N4O6	0.035086	1.6023	0.93501	0.29356	0.78753	156.23	0.014025	112.93	0.77655	1.673	1.7009	1.6088	1.5587	1.5311
1,2-Diamino-2-methylpropane	72.0815	0.77	[M+H-NH3]+	C4H12N2	0.02312	1.0549	0.61441	1.1511	0.064004	1.1411	0.22259	0.96306	0.48005	0.040558	0.4514	0.55865	0.58291	0.57256
1,2-Dilinoleoyl-sn-glycero-3-phosphocholine	782.579	10.306	[M+H]+	C44H80NO8P	0.64307	1.0341	0.97886	1.0591	0.91326	1.3771	0.23395	1.0128	0.82304	0.52667	0.50217	0.47753	0.47731	0.4687
1,2-Dipalmitoyl-sn-glycero-O-ethyl-3-phosphatidylcholine cation	184.073	9.151	[Cat-C37H70O4]+	C42H85NO8P	0.27764	1.0055	0.73042	1.1101	0.023381	1.0169	0.5359	1.0143	0.34291	0.11542	0.84185	0.91034	0.99613	1.0159
1,5-Pentanediamine	86.0969	0.865	[M+H-NH3]+	C5H14N2	0.14803	0.89291	0.58975	0.9651	0.75754	0.99606	0.72138	1.3201	0.079693	0.86324	0.80858	0.75879	0.78729	0.79712
1'-Hydroxymidazolam .beta.-D-glucuronide	518.113	6.401	[M+H]+	C24H21ClFN3O7	0.016741	0.40844	0.32934	0.26325	0.60728	178.01	0.016935	95.71	0.097981	1.0574	1.1574	1.0966	1.0673	1.0479
1-Methyladenosine	282.12	2.196	[M+H]+	C11H15N5O4	0.09378	0.8936	0.92901	1.0827	0.61096	1.5838	0.090421	1.4898	0.085949	1.6298	1.5439	1.4811	1.435	1.4177
2-Lysophosphatidylcholine	524.3715_546.3546	9.4835	[M+H]+_[M+Na]+	C26H54NO7P	0.99725	0.95202	0.74375	0.95308	0.8702	0.98251	0.89005	0.97495	0.70501	0.019466	0.19402	0.29632	0.31294	0.45515
2-Mercaptobenzothiazole	167.993	7.414	[M+H]+	C7H5NS2	0.24834	0.9122	0.66892	0.74478	0.31734	0.8554	0.53776	1.1382	0.20228	0.2097	0.21596	0.28717	0.35096	0.52453
2-Methylbutyryl-L-carnitine	246.17	3.494	[M+H]+	C12H23NO4	0.052773	0.67952	0.14753	1.0283	0.59826	1.0614	0.42702	1.1435	0.82304	0.90211	1.0915	1.0243	0.99449	0.98514
3,5,9-Trioxa-4-phosphatetracosan-1-aminium, 7-(acetyloxy)-24-carboxy-4-hydroxy-N,N,N-trimethyl-, inner salt, 4-oxide, (R)-	184.073	9.036	[M+H-C21H38O5]+	C26H52NO9P	0.40045	0.99665	0.9226	1.0113	0.64973	1.0678	0.10872	1.0041	0.83645	0.55851	0.67084	0.64653	0.68895	0.79774
3-Hydroxybutyrylcarnitine	248.149	1.031	[M+H]+	C11H21NO5	0.0010667	0.58736	0.52688	1.1689	0.097343	1.6557	0.17251	2.9241	0.00050342	1.9618	1.8559	1.7673	1.7432	1.7135
4-Acetamidoantipyrin	268.1058_246.1233_104.0497	3.858	[M+Na]+_[M+H]+_[M-C6H10N2O2+H]_[M+H-NH3]+	C13H15N3O2	4.3666e-05	0.75697	0.29722	2.7801	0.85468	7.7942	0.008851	5.9334	0.0055087	1.4501	1.344	1.3634	1.3231	1.2989
4-Acetamidobutanoate	146.081	1.721	[M+H]+	C6H11NO3	0.6077	0.55269	0.95026	0.32201	0.84749	0.48105	0.62306	0.48398	0.57872	0.92016	0.84522	0.82287	0.87855	0.87829
4-Formylaminoantipyrine	232.108	3.803	[M+H]+	C12H13N3O2	0.030013	0.57442	0.68582	1.933	0.66562	5.6002	0.044409	3.4943	0.061823	1.1332	1.0416	1.1861	1.1682	1.1459
7H-Purine-7-acetamide, 1,2,3,6-tetrahydro-1,3-dimethyl-N-[4-(1-methylethyl)phenyl]-2,6-dioxo-	181.072	2.932	[M+H-C11H13NO]+	C18H21N5O3	1.1626e-05	1.5214	0.2045	1.1093	0.8134	0.43745	0.0019243	0.31855	0.028827	1.5334	1.4106	1.3237	1.3103	1.2942
ACar 20:4	448.343	9.264	[M]+	[C27H46NO4]+	0.045207	1.1142	0.77065	0.92826	0.68946	0.86504	0.25174	0.7113	0.023254	0.92336	0.84871	0.82969	0.80389	0.8524
Acetaminophen sulfate	152.071_110.0601	2.5205	[M+H-O3S]+_[M+H-C2H2O-O3S]+	C8H9NO5S	0.051697	1.4059	0.5186	2.0712	0.001797	1.9479	0.079643	1.6994	0.097574	0.97943	1.0547	1.0404	1.019	1.0111
Acetyl-L-carnitine	204.123	0.908	[M+H]+	C9H17NO4	0.62403	0.92151	0.44148	1.167	0.53662	1.3897	0.31765	1.329	0.18897	1.0251	0.95426	0.92553	0.92519	0.96594
Adipoyl-L-carnitine	290.16	2.318	[M+H]+	C13H23NO6	0.22542	0.32221	0.77065	0.23968	0.45595	0.37752	0.82154	0.83345	0.20099	0.15527	0.8532	1.0998	1.1043	1.1127
Azithromycin	375.2624_749.517	6.0555	[M+2H]2+_[M+H]+	C38H72N2O12	0.0025638	0.27352	0.3522	0.47283	0.90901	2.6943	0.0023224	2.0055	0.060087	1.5858	1.5909	1.4915	1.4838	1.4556
Benzylamine	108.0807_91.0543	5.104	[M+H]+_[M+H-NH3]+	C7H9N	0.64184	11.118	0.39735	1.032	0.72784	1.0931	0.37495	29.729	0.17599	0.64067	0.71396	0.674	0.6857	0.70478
Bilirubin	585.269	11.715	[M+H]+	C33H36N4O6	0.81289	1.0307	0.58975	1.082	0.20823	1.096	0.38569	1.0714	0.75679	0.53768	0.54853	0.55202	0.53547	0.53168
Bis(2-ethylhexyl) adipate	393.296	11.758	[M+Na]+	C22H42O4	0.049886	0.6575	0.10339	0.67303	0.047925	0.64096	0.038704	0.96652	0.87697	0.06191	0.11169	0.16634	0.21342	0.21263
Caffeine	195.087	3.733	[M+H]+	C8H10N4O2	0.0020873	1.8435	0.099613	2.194	0.12017	1.051	0.038704	1.5851	0.60557	0.050499	0.56758	0.60011	0.65875	0.67493
Carbamazepine	237.1018_473.1958	8.1675	[M+H]+_[2M+H]+	C15H12N2O	0.40879	1.2226	0.19024	0.0020963	0.66689	0.0024446	0.60261	1.0241	0.6771	0.298	0.27934	0.31199	0.3133	0.33644
Carbamazepine-10,11-epoxide	253.097	6.935	[M+H]+	C15H12N2O2	0.65667	1.6341	0.26509	0.0063508	0.14765	0.0064251	0.21217	1.3731	0.23095	0.19171	0.19439	0.24532	0.24962	0.28294
Carebastine	500.28	8.61	[M+H]+	C32H37NO4	0.49584	0.072258	0.58642	0.0021198	0.17192	0.0020482	0.62825	0.0014977	0.96538	0.96948	0.90239	0.86926	0.88695	0.96256
Choline cation	104.106	0.553	[Cat]+	C5H14NO	0.50871	1.0918	0.35255	1.0151	0.7714	1.0722	0.41855	0.97913	0.76992	0.22289	0.53202	0.51417	0.65128	0.64069
Clozapine	327.137	6.272	[M+H]+	C18H19ClN4	0.58428	1.0656	0.8243	1.3155	0.33342	732.32	0.15668	1.2904	0.34014	0.39386	0.51544	0.53658	0.56691	0.55687
Creatine	132.077	0.636	[M+H]+	C4H9N3O2	0.050555	0.79673	0.47372	0.83716	0.74376	1.9349	0.082236	1.3533	0.34291	1.7365	1.6409	1.6378	1.5876	1.5742
Creatinine	227.124	0.632	[2M+H]+	C4H7N3O	0.48183	0.9708	0.83901	0.74199	0.16528	0.9385	0.76543	0.96436	0.70501	0.10888	0.47065	0.59561	0.58478	0.58386
Decanoyl-L-carnitine	316.249	8.435	[M+H]+	C17H33NO4	0.11811	0.72962	0.55362	1.0881	0.032812	0.7532	0.87856	1.0034	0.40811	0.016038	0.07584	0.782	0.80337	0.86021
Di(3-methyl-4-octyl) phthalate	441.292	12.11	[M+Na]+	C26H42O4	0.48539	0.99775	0.55362	0.82496	0.15973	0.75152	0.10671	0.85632	0.36242	0.80909	0.74469	0.6994	0.68077	0.68775
Diethylene glycol	89.0601	10.625	[M+H-H2O]+	C4H10O3	0.046608	0.85619	0.61441	0.83904	0.60168	0.92659	0.66759	1.3733	0.053076	1.2268	1.1623	1.1125	1.148	1.1808
DL-Octopamine	136.075	1.106	[M+H-H2O]+	C8H11NO2	0.3113	1.0406	0.91486	1.1676	0.33465	1.2026	0.43557	1.3601	0.11845	1.527	1.4074	1.4501	1.4413	1.4236
D-Pyroglutamic acid	130.05	0.957	[M+H]+	C5H7NO3	0.84951	0.97288	0.53015	0.97858	0.64973	1.0162	0.3621	1.2297	0.27692	0.84538	0.78149	0.94935	0.97319	0.97102
Ethylhexadecyldimethylammonium cation	284.331	9.411	[Cat-CH2]+	C20H44N	0.45397	0.70537	0.59297	0.62948	0.30503	0.70505	0.49993	0.63832	0.72862	0.97729	0.90154	0.86199	0.84129	0.89473
Fluconazole	307.113	5.166	[M+H]+	C13H12F2N6O	0.27485	122.71	0.38967	1.6275	0.62306	1269.3	0.27393	1.0264	0.75054	0.35607	0.32734	0.31885	0.30929	0.3073
Glycerophosphocholine	296.0653_258.11_280.0921	0.632333	[M+K]+_[M+H]+_[M+Na]+	C8H20NO6P	0.062656	0.72	0.8946	0.61002	0.33465	0.80381	0.9942	0.45049	0.058214	1.3437	1.2771	1.2313	1.219	1.1987
Hexanoyl-L-Carnitine	260.185	4.984	[M+H]+	C13H25NO4	0.016033	0.79829	0.9507	1.1475	0.078628	1.0861	0.16252	1.3723	0.020164	1.2809	1.1822	1.257	1.2672	1.2873
Hippuric acid	180.0656_105.0339	3.599	[M+H]+_[M+H-C2H5NO2]+	C9H9NO3	0.0050104	0.36443	0.85284	0.3232	0.037737	0.27977	0.0061768	0.30986	0.035048	1.4127	1.361	1.3611	1.3466	1.3253
Hydroxychloroquine	336.184	3.261	[M+H]+	C18H26ClN3O	0.00020194	0.82406	0.3907	9.0468	0.46578	548.88	0.0050053	492.73	0.064576	2.1109	1.986	1.8881	1.8325	1.8003
Hypoxanthine	273.0832_137.0451	0.941	[2M+H]+_[M+H]+	C5H4N4O	0.12254	1.1512	0.15262	1.1514	0.075507	1.0297	0.76543	1.0603	0.89055	0.10155	0.81132	0.93512	0.90635	0.89953
Inosine	537.1686_291.07_269.088_137.0457	1.72225	[2M+H]+_[M+Na]+_[M+H]+_[M+H-C5H8O4]+	C10H12N4O5	0.054725	1.3258	0.12396	1.4862	0.021154	1.4627	0.037308	1.1119	0.64215	0.45398	0.62322	0.69008	0.94773	0.95095
Irbesartan	429.241	8.417	[M+H]+	C25H28N6O	0.10908	0.58703	0.31401	1.019	0.89798	0.13523	0.10048	0.0017669	0.49866	1.0642	1.1456	1.1303	1.1195	1.1305
Kelevan	636.759	1.794	[M+H+6i]+	C17H12Cl10O4	0.19467	1.7431	0.98498	2.124	0.96096	3.0212	0.10234	2.5739	0.051827	1.5174	1.3941	1.3542	1.3182	1.3084
Lacosamide	251.14	5.105	[M+H]+	C13H18N2O3	0.18086	318.66	0.90064	0.60241	0.094899	1.0726	0.92986	815.63	0.091535	0.61124	0.6773	0.64453	0.66295	0.68035
Laudanosine	358.202	5.731	[M+H]+	C21H27NO4	0.29501	0.85919	0.96949	0.64598	0.87549	882.13	0.14254	1012	0.29628	0.86193	0.92401	0.87882	0.90488	0.88753
Lauroylcarnitine	344.279	8.789	[M+H]+	C19H37NO4	0.0087931	1.0493	0.28363	1.4282	0.011876	0.83601	0.97098	1.3422	0.23341	0.39297	0.4121	0.85788	0.86546	0.88841
L-Carnitine	162.113	0.631	[M+H]+	C7H15NO3	0.01524	0.7429	0.06225	0.8173	0.18894	1.2362	0.1959	0.85105	0.23341	0.50517	0.71108	0.81988	0.81164	0.80202
lenticin	247.145	3.396	[M+H]+	C14H18N2O2	0.053197	0.93801	0.9507	1.5043	0.18894	0.92649	0.56512	0.6694	0.08922	0.70369	0.68618	0.68303	0.67066	0.65827
Levetiracetam	154.0858_171.1125	2.9315	[M+H-NH3]+_[M+H]+	C8H14N2O2	0.60248	3.7017	0.78922	0.97416	0.70047	1.7076	0.23776	457.15	0.45041	0.83385	0.77281	0.77531	0.76283	0.75006
Levofloxacin	318.1612_362.1532	4.3615	[M+H-CO2]+_[M+H]+	C18H20FN3O4	0.40539	0.031896	0.74375	0.58657	0.81888	1.0868	0.073596	1.7078	0.39837	0.88629	0.81422	0.79779	0.77295	0.75894
Linezolid	360.1329_338.152	6.065	[M+Na]+_[M+H]+	C16H20FN3O4	0.31397	1.0344	0.73631	0.52541	0.13083	1022.3	0.54646	542.79	0.90477	0.8432	0.96565	0.9171	0.91742	0.89988
Linoleoylcarnitine	424.342	9.274	[M+H]+	C25H45NO4	0.038719	1.2849	0.099613	1.0212	0.7029	0.96516	0.3248	0.97796	0.11495	0.56453	0.52295	0.72942	0.72058	0.72253
L-Isoleucine	132.102	1.21	[M+H]+	C6H13NO2	0.92518	0.97003	0.67791	1.0844	0.94211	0.93312	0.43557	1.0217	0.64215	0.018029	0.33902	0.37212	0.37451	0.36793
L-Isoleucine, methyl ester	146.118	2.684	[M+H]+	C7H15NO2	0.47515	1.2157	0.58975	1.2976	0.39251	1.7692	0.10872	1.5274	0.17748	1.0948	1.0512	1.0207	1.0193	1.031
L-Leucine	132.102	1.584	[M+H]+	C6H13NO2	0.13347	1.3124	0.55362	0.48204	0.043266	1.5691	0.56512	0.8031	0.75679	0.012922	0.43721	0.73959	0.7169	0.70384
L-Methionine	150.058	0.896	[M+H]+	C5H11NO2S	0.11572	0.86925	0.02567	0.83782	0.01254	0.82725	0.017066	0.99096	0.34291	0.15673	0.81859	0.81189	0.84972	0.845
L-NG-Monomethylarginine	116.071	0.602	[M+H-C2H7N3]+	C7H16N4O2	0.0025613	1.0051	0.54182	0.69805	0.26639	0.7588	0.23395	0.57793	0.018306	2.1225	1.9943	1.8898	1.8527	1.8192
Lopinavir	629.3707_651.3514_611.3587	9.402	[M+H]+_[M+Na]+_[M+H-H2O]+	C37H48N4O5	0.042644	0.77886	1	0.31688	0.8475	167.5	0.026299	63.707	0.95885	1.9247	1.9043	1.798	1.7601	1.7264
LPC (14:0)	468.311	9.752	[M+H]+	C22H46NO7P	0.0014433	0.87966	0.82522	0.55452	0.021154	0.62879	0.010207	0.48969	0.00089434	2.3471	2.2268	2.1242	2.0586	2.0239
LPC (16:0)	991.6756_496.3398	9.0375	[2M+H]+_[M+H]+	C24H50NO7P	0.97784	1.0278	0.82522	1.0288	0.71643	1.0535	0.5553	1.0153	0.93146	0.34903	0.68282	0.69391	0.69269	0.77805
LPC (16:1)	494.325	10.016	[M+H]+	C24H48NO7P	0.12684	0.61628	0.26791	0.4973	0.029838	0.72052	0.82154	0.70031	0.97256	0.60735	0.73817	0.7672	0.77259	0.84491
LPC (17:0)	510.355	10.021	[M+H]+	C25H52NO7P	0.39436	1.1477	0.19201	1.0655	0.28397	1.1454	0.19943	1.0123	0.69226	0.032367	0.44866	0.59884	0.62864	0.70862
LPC (18:1)	560.3125_522.3564	9.3365	[M+K]+_[M+H]+	C26H52NO7P	0.81762	0.94681	0.71717	1.009	0.8417	1.0261	0.72138	0.9615	0.65454	0.046597	0.54993	0.51639	0.60636	0.67272
LPC (18:3)	518.321	9.756	[M+H]+	C26H48NO7P	0.22875	0.73505	0.27569	0.69467	0.066737	1.0523	0.94779	0.80967	0.096057	0.020443	0.61698	0.90086	0.87712	0.86285
LPC (20:2)	548.3673_548.3734	9.83	[M+H]+_[M+H]+	C28H54NO7P	0.93282	0.93194	0.74375	1.1116	0.7714	0.93536	0.85566	0.86495	0.61766	0.50699	0.52806	0.49868	0.50918	0.59834
LPC (22:6)	568.34	10.061	[M+H]+	C30H50NO7P	0.00014074	1.1622	0.49589	1.2114	0.072487	0.79507	0.038704	0.90921	0.46938	1.4834	1.3949	1.3149	1.2917	1.267
LPC (o-16:0)	482.36	10.074	[M+H]+	C24H52NO6P	0.87775	0.96054	0.85284	0.83886	0.52468	1.1111	0.9883	0.71964	0.40811	0.39317	0.41225	0.40448	0.54712	0.62628
LPC (p-18:0)	530.36	10.797	[M+Na]+	C26H54NO6P	0.95947	0.86046	0.8946	0.88201	0.96348	1.2025	0.57503	0.92615	0.97256	0.17328	0.1838	0.26166	0.53769	0.61554
L-Phenylalanine	166.0866_120.0809_103.0547_131.0491	2.04475	[M+H]+_[M+H-CH2O2]+_[M+H-CH5NO2]+_[M+H-H5NO]+	C9H11NO2	0.32208	1.0823	0.69091	1.4221	0.056344	0.98344	0.97098	1.1377	0.39837	0.12568	0.37604	0.3533	0.35467	0.35381
L-Propionylcarnitine	218.139	1.79	[M+H]+	C10H19NO4	0.51547	1.616	0.69506	3.3414	0.2965	12.527	0.61285	4.3922	0.35331	0.71983	0.88933	0.85824	0.8693	0.85276
L-Tryptophanamide	187.087	2.746	[M+H-NH3]+	C11H13N3O	0.053446	0.15224	0.10298	0.79928	0.011483	1.5549	0.93571	1.3004	0.099296	0.82621	0.75912	0.96822	0.96524	0.95219
L-Tyrosine	165.0547_182.0809	1.1105	[M+H-NH3]+_[M+H]+	C9H11NO3	0.48339	0.98592	0.71717	1.1118	0.64973	1.1399	0.69969	1.2752	0.34291	1.3649	1.2625	1.3237	1.321	1.307
L-Valine	118.087	0.77	[M+H]+	C5H11NO2	0.025557	1.0239	0.81149	1.114	0.10745	1.1144	0.23395	0.94552	0.46938	0.05193	0.42415	0.54006	0.54403	0.53889
Mepivacaine	247.181	4.215	[M+H]+	C15H22N2O	0.24109	1.2337	0.31558	1.2576	0.6278	460.6	0.24002	95.017	0.037135	0.73366	0.70209	0.66152	0.75004	0.74587
Metoclopramide	300.147	4.648	[M+H]+	C14H22ClN3O2	0.82036	0.29586	0.95921	0.23874	0.71214	6.6808	0.40164	23.997	0.40634	1.2433	1.1842	1.1111	1.0764	1.0614
Metolcarb	166.084	0.698	[M+H]+	C9H11NO2	0.31258	0.85355	0.96478	0.98623	0.61096	0.66189	0.31866	0.8262	0.97924	0.60651	0.74357	0.85407	0.84802	0.84987
Midazolam	326.086	7.136	[M+H]+	C18H13ClFN3	0.00060675	0.012138	0.49421	0.009881	0.32777	14.414	0.00061936	19.979	0.030246	2.1745	2.0421	2.0854	2.0536	2.0229
Miltefosine	184.074	10.128	[M+H-C16H32]+	C21H46NO4P	0.12621	0.98586	0.47372	0.94436	0.64973	0.95528	0.94779	0.88096	0.25453	1.1942	1.0978	1.0383	1.0305	1.079
Myclobutanil	289.126	3.063	[M+H]+	C15H17ClN4	0.47909	0.91798	0.92185	1.0812	0.27547	1.0494	0.84284	120.64	0.3899	0.83519	0.82495	0.77406	0.77731	0.76249
Nicotinamide riboside cation	123.056	0.925	[Cat-C5H8O4]+	C11H15N2O5	0.00018619	1.6217	0.0020772	1.9807	0.00014798	1.4818	0.11542	1.2414	0.27692	0.22344	0.55477	0.54027	0.52416	0.52284
N-Methyl-2-pyrrolidone	100.076	2.115	[M+H]+	C5H9NO	9.0632e-06	0.3699	0.0014949	0.23832	3.054e-06	0.47905	0.024541	0.32714	0.00020901	1.4644	1.3809	1.3024	1.2663	1.2543
n-Octadecylamine	270.316	9.56	[M+H]+	C18H39N	0.46734	1.0111	0.19201	0.95111	0.52468	1.1509	0.53794	1.039	0.55829	0.3529	0.63791	0.60656	0.79041	0.78765
Norclozapine	313.122	5.736	[M+H]+	C17H17ClN4	0.97261	1.0398	0.93194	0.95327	0.54028	105.05	0.88653	0.9721	0.76265	0.39315	0.51536	0.53687	0.56698	0.55692
Nordiazepam	271.063	8.456	[M+H]+	C15H11ClN2O	0.38019	0.0021958	0.59727	2.1832	0.84569	1.1235	0.26634	0.34236	0.32903	0.029149	0.17105	0.20778	0.394	0.49126
Octanoyl-L-Carnitine	288.217	7.527	[M+H]+	C15H29NO4	0.069626	0.99251	0.3434	1.136	0.099573	0.6779	0.73232	0.97006	0.51284	0.52214	0.51638	1.0511	1.0398	1.06
Ofloxacin N-oxide	378.146	4.921	[M+H]+	C18H20FN3O5	0.14902	0.066096	0.078352	0.18335	0.059033	8.7524	0.98656	17.559	0.71434	1.2759	1.2059	1.1351	1.1128	1.1001
Oleoyl-L-Carnitine	426.357	9.46	[M+H]+	C25H47NO4	0.23762	1.1796	0.085585	1.2211	0.15431	1.0572	0.95938	1.2702	0.98628	0.506	0.8792	0.84399	0.83088	0.84749
Omeprazole	346.122	5.878	[M+H]+	C17H19N3O3S	0.074679	6.636	0.92901	8.601	0.95618	5.15	0.0028363	40.453	0.094078	1.0595	0.99912	0.93715	0.93487	0.91686
Omeprazole sulfide	330.128	6.394	[M+H]+	C17H19N3O2S	0.057545	2.3603	0.98525	4.5401	0.4015	3.0178	0.0092124	2.7114	0.078004	0.72394	0.66551	0.86903	0.84308	0.84196
Omeprazole sulfone	362.117	7.095	[M+H]+	C17H19N3O4S	0.033207	4.9349	0.49335	14.899	0.57961	9.797	0.0039434	7.3811	0.01772	0.9638	0.94126	0.89711	0.88128	0.91907
Palmitoyleicosapentaenoyl phosphatidylcholine	780.549	11.13	[M+H]+	C44H78NO8P	0.12348	0.93178	0.30834	0.88667	0.25857	0.96876	0.67823	1.1612	0.23341	0.96213	0.89306	0.90392	0.89611	0.94987
Palmitoyl-L-carnitine	400.343	9.393	[M+H]+	C23H45NO4	0.0086761	1.2232	0.10727	1.2601	0.092154	0.87986	0.17159	1.2007	0.95885	0.027143	0.43609	0.52728	0.55981	0.60952
PC (16:0/18:1)	782.58	11.216	[M+Na]+	C42H82NO8P	0.38445	1.0218	0.99295	1.0751	0.81892	1.238	0.22353	0.92227	0.69226	0.16408	0.17237	0.16199	0.32883	0.32644
PC (16:0/18:2)	780.552	11.21	[M+Na]+	C42H80NO8P	0.3075	0.9802	1	0.96489	0.88452	1.0353	0.76543	1.1823	0.079693	1.1223	1.1327	1.0648	1.036	1.0554
PC (16:0/22:6)	806.569	10.292	[M+H]+	C46H80NO8P	0.78209	0.84599	0.7842	1.0069	0.57323	0.88805	0.64652	0.89176	1	0.28783	0.76328	0.83554	0.83026	0.81554
PC (16:0e)	496.34	8.501	[M+H]+	C24H50NO7P	0.23044	0.97295	0.93664	1.0302	0.57323	0.87685	0.12606	1.0601	0.65454	0.009135	0.20854	0.19721	0.31804	0.312
PC (18:0/20:0)	810.603	10.842	[M+H]+	C46H84NO8P	0.43618	0.85182	0.41052	0.95056	0.94211	0.82174	0.25788	0.94738	0.97256	0.32972	0.32372	0.3062	0.46118	0.47212
PC (18:1/14:0)	732.555	10.864	[M+H]+	C40H78NO8P	0.7961	0.85375	0.25785	1.0659	0.4342	0.93549	0.50745	0.87995	0.41985	0.18973	0.38535	0.48052	0.47764	0.47446
PC (18:1/16:1)	760.596	10.781	[M+H]+	C42H82NO8P	0.11829	1.2636	0.073344	1.384	0.036793	1.4773	0.0096349	1.328	0.079732	1.3373	1.2284	1.1593	1.1513	1.13
PC (18:1e)	522.356	8.964	[M+H]+	C26H52NO7P	0.91076	0.88613	0.48474	1.0994	0.92767	0.99322	0.90156	1.0386	0.97256	0.35942	0.33572	0.42059	0.51132	0.52399
PC (18:2e)	520.342	10.129	[M+H]+	C26H50NO7P	0.42523	1.0427	0.47372	0.93137	1	1.0312	0.57503	0.89969	0.64215	0.51942	0.55781	0.63192	0.61233	0.67258
PC (18:3/18:3)	778.533	10.798	[M+H]+	C44H76NO8P	0.99335	0.96879	0.86672	1.2099	0.85593	1.1185	0.94155	1.0277	0.65454	0.19942	0.34072	0.35997	0.35219	0.34792
PC (20:4e)	544.342	10.193	[M+H]+	C28H50NO7P	0.27521	1.1317	0.6269	1.1078	0.37259	1.0127	0.75434	0.93822	0.40811	0.66363	0.74799	0.72153	0.81685	0.80768
PC (20:5e)	542.324	9.662	[M+H]+	C28H48NO7P	0.2525	0.97325	0.88064	0.91283	0.73005	0.774	0.26411	0.62853	0.038259	1.4579	1.3442	1.3312	1.29	1.2705
PC (o-16:0/18:1)	746.607	10.96	[M+H]+	C42H84NO7P	0.59635	1.0759	0.73411	1.331	0.13968	1.0997	0.68531	1.1869	0.3182	0.44674	0.79033	0.87712	0.8501	0.88327
PC (o-16:0/20:5)	766.579	10.307	[M+H]+	C44H80NO7P	0.40639	1.2037	0.45209	1.0084	0.95657	1.032	0.71051	1.4153	0.21355	0.6553	0.80518	0.76716	0.75869	0.77878
PC (o-16:0/22:6)	792.588	10.314	[M+H]+	C46H82NO7P	0.59539	1.0027	0.69091	0.87228	0.20165	1.0556	0.82154	1.0907	0.73075	0.50726	0.58266	0.67572	0.69783	0.70362
PC (p-16:0/0:0)	502.3274_480.3446	9.497	[M+Na]+_[M+H]+	C24H50NO6P	0.50947	0.7166	0.27569	0.70451	0.46704	0.81757	0.43557	0.55657	0.096057	0.92999	0.94681	0.93212	0.96102	0.97647
PC (p-18:0/22:6)	818.6	10.794	[M+H]+	C48H84NO7P	0.43388	0.85029	0.47053	0.8553	0.35501	0.74203	0.096227	0.91885	0.90416	0.58084	0.53492	0.52725	0.68257	0.69507
Phenylacetyl-L-glutamine	287.1_265.1184	3.7655	[M+Na]+_[M+H]+	C13H16N2O4	0.0013621	0.57494	0.66501	0.27113	0.051666	0.78135	0.5359	0.98686	0.38878	0.31922	0.3411	0.56364	0.58159	0.63591
Piperine	286.144	9.172	[M+H]+	C17H19NO3	0.0075318	1.1799	0.57179	0.25063	0.13699	0.22793	0.085426	0.17676	0.097572	1.7661	1.6223	1.55	1.5194	1.4918
R-(-)-O-Desmethylvenlafaxine	264.196	4.496	[M+H]+	C16H25NO2	0.8964	14.957	0.70896	0.0082649	0.73352	0.010375	0.66858	5.4363	0.92234	0.3348	0.41845	0.41604	0.43311	0.42636
Ritonavir	721.321	9.337	[M+H]+	C37H48N6O5S2	0.015212	1.5713	0.8542	0.43791	0.30906	458.47	0.02807	425.43	0.70877	2.0065	1.8935	1.833	1.7786	1.7464
SM (d18:1/18:0)	731.606	9.804	[M+H]+	C41H83N2O6P	0.87018	0.60994	0.49589	0.81331	0.75754	0.82273	0.92465	0.73072	0.95885	0.35198	0.36174	0.37036	0.39964	0.39357
SM (d18:1/18:1)	729.591	9.771	[M+H]+	C41H81N2O6P	0.22652	0.84433	0.6395	0.92318	0.64973	0.7987	0.21705	0.70785	0.033529	1.1553	1.0632	1.0457	1.0174	1.0017
Stachydrine	144.103	0.602	[M+H]+	C7H13NO2	0.11632	1.3516	0.14753	1.3881	0.12927	0.92287	0.62573	1.4113	0.29256	0.27071	0.87016	0.89896	0.87893	0.86241
Stearamide	284.295	11.44	[M+H]+	C18H37NO	0.18413	0.814	0.5186	0.7823	0.3439	0.88013	0.5553	1.1874	0.19491	0.64505	0.59249	0.5572	0.69187	0.76521
Sulfamethoxazole	254.059_108.0436	5.5825	[M+H]+_[M+H-C9H6O2]+	C10H11N3O3S	0.46934	0.75831	0.20581	0.79149	0.34088	0.86324	0.81448	154.58	0.74169	1.1736	1.156	1.1523	1.1448	1.1232
Telmisartan	515.245	8.319	[M+H]+	C33H30N4O2	0.76458	0.9993	1	0.95409	0.80992	282.31	0.38361	2398.5	0.84127	0.88482	0.89239	0.89542	0.8843	0.86825
Tetramethylthiuram disulfide	240.996	8.448	[M+H]+	C6H12N2S4	0.2835	0.9405	0.55362	0.5396	0.2825	0.64971	0.25174	0.88627	0.76992	0.50267	0.69979	0.74555	0.92419	0.92413
Tiapride	329.154	3.281	[M+H]+	C15H24N2O4S	0.10605	0.70526	0.078998	0.67721	0.051837	0.89022	0.44221	1682.8	0.076057	0.83571	0.8216	0.92367	0.90987	0.89264
Tramadol	264.196	5.024	[M+H]+	C16H25NO2	0.40439	5.6359	0.23136	7.0191	0.57521	3.3598	0.60326	17.975	0.087039	0.77581	0.83186	0.78221	0.77489	0.77253
Triethylene glycol	151.096	10.635	[M+H]+	C6H14O4	0.24281	0.8847	0.72157	0.90859	0.8417	0.94484	0.82154	1.2339	0.065636	0.86262	0.7928	0.74411	0.89686	0.91903
Trimethoprim	291.146	3.92	[M+H]+	C14H18N4O3	0.020052	0.41544	0.045778	0.36143	0.010707	0.5376	0.19742	1641.9	0.70061	1.054	1.0373	1.0828	1.0718	1.0515
Trimethylamine N-oxide	151.1439_76.0759	0.5695	[2M+H]+_[M+H]+	C3H9NO	0.81232	0.66435	0.65221	0.29767	0.64973	0.62766	0.26411	0.5931	0.70501	0.62448	0.64212	0.7119	0.77447	0.7833
Tryptophan	205.0975_188.071_146.0601	2.81133	[M+H]+_[M+H-NH3]+_[M+H-C2H5NO]+	C11H12N2O2	0.033322	1.058	0.55362	0.9916	0.94211	0.97507	0.57503	0.77814	0.023254	1.2166	1.2551	1.2451	1.2334	1.2107
Urea	121.0744_61.0408	0.579	[2M+H]+_[M+H]+	CH4N2O	3.9029e-06	1.2543	0.095948	1.4781	0.0032426	1.8441	2.2204e-05	1.931	2.5773e-05	3.3387	3.0669	2.8754	2.7885	2.7349
Urobilin	591.319	7.639	[M+H]+	C33H42N4O6	0.0010665	0.55239	0.74126	0.95615	0.049857	2.8762	0.012888	6.9087	0.0049	1.8823	1.7624	1.6553	1.6288	1.5993

## Sheet: Supplementary Table S2
					ANOVA	Asymptomatic/non-COVID		Mild disease/non-COVID		Severe disease/non-COVID		Deceased/non-COVID		PLS-DA
Metabolite name	Mz	RT(min)	Adduct type	Formula	p-value	Fold Change	p-value	Fold Change	p-value	Fold Change	p-value	Fold Change	p-value	Comp. 1	Comp. 2	Comp. 3	Comp. 4	Comp. 5
2,2'-Methylene-bis(6-tert-butyl-4 methylphenol)	339.234	10.636	[M-H]-	C23H32O2	0.97722	1.0031	0.83901	0.88705	0.92767	1.102	0.89005	0.92206	0.66702	0.020755	0.29013	0.4515	0.56872	0.57435
2-dodecoxyethyl hydrogen sulfate	309.174	11.203	[M-H]-	C14H30O5S	0.00031233	0.88223	0.39061	1.1326	0.46704	1.303	0.030944	1.5381	0.0043339	2.2141	1.9983	1.8992	1.8193	1.7886
2-Furanpropanoic acid, 3-carboxy-4-methyl-5-propyl-	239.093	8.481	[M-H]-	C12H16O5	0.10261	1.7405	0.024471	1.3305	0.25857	1.1841	0.8671	1.029	0.90416	0.42669	0.5909	0.60977	0.63496	0.77398
2-Hydroxybenzothiazole	150.002	7.453	[M-H]-	C7H5NOS	0.14392	0.89785	0.33441	0.82942	0.2825	0.85699	0.21162	1.1317	0.43814	0.30919	0.44679	0.55892	0.54369	0.61395
2-Hydroxypalmitic acid	271.228	10.534	[M-H]-	C16H32O3	0.32192	1.0951	0.6395	1.2249	0.15431	1.3281	0.096227	1.1517	0.75679	0.71382	1.0308	1.061	1.019	0.99444
2-Hydroxyphenylacetic acid	151.04	8.758	[M-H]-	C8H8O3	0.82567	0.87557	0.57452	88.416	0.93431	40.011	0.94738	82.449	0.53795	0.5536	0.58065	0.75089	0.71952	0.78219
2-Lysophosphatidylcholine	568.361	9.499	[M+HCO2]-	C26H54NO7P	0.95265	1.0247	0.65221	0.9873	0.73005	0.92909	0.73232	1.0472	0.61766	0.026315	0.68566	0.73784	0.71648	0.72016
2-Mercaptobenzothiazole	165.98	7.407	[M-H]-	C7H5NS2	0.21782	0.88427	0.5186	0.82005	0.41305	0.83552	0.33941	1.2296	0.28467	0.38769	0.44551	0.61877	0.59206	0.59407
3,5-Di-tert-butyl-2-hydroxybenzaldehyde	233.155	9.71	[M-H]-	C15H22O2	0.18362	0.90236	0.52704	0.75821	0.078705	0.94568	0.69756	0.84114	0.14033	0.55411	1.0138	1.1085	1.1064	1.0878
3-Dehydroepiandrosterone sulfate	367.159	9.117	[M-H]-	C19H28O5S	0.13128	0.51819	0.22432	0.70835	0.92767	0.56437	0.03337	0.68158	0.42799	0.53534	0.51173	0.54222	0.57784	0.58157
3-Hydroxybenzaldehyde	121.029	3.852	[M-H]-	C7H6O2	0.66992	0.95935	0.96478	0.99367	0.94211	0.97192	0.94779	1.2322	0.38878	0.58291	0.77507	0.78719	0.75771	0.81795
3-Hydroxybutyric acid	103.04	1.338	[M-H]-	C4H8O3	1.6779e-06	0.70271	0.3434	1.5515	0.021154	1.4079	0.057149	2.0467	0.00077957	2.4267	2.1811	2.067	1.9888	1.9394
3-Hydroxyoctadecanoic acid	299.259	10.016	[M-H]-	C18H36O3	0.48066	0.79758	0.45209	0.88283	0.73005	1.0224	0.52831	1.0385	0.32555	0.52207	0.71409	0.96093	1.0396	1.0492
3-Hydroxyphenylacetic acid	107.05	4.197	[M-H-CO2]-	C8H8O3	0.00054352	0.93678	0.38087	0.90747	0.8702	1.5982	0.0028422	2.3858	0.0061052	1.8815	1.6956	1.5965	1.5307	1.5398
4-(decan-4-yl)benzenesulfonic acid	297.152	11.118	[M-H]-	C16H26O3S	0.14728	0.9717	0.9507	1.0086	0.71643	1.1274	0.25788	1.2064	0.04542	1.3863	1.3406	1.2721	1.2494	1.2372
4-(undecan-5-yl)benzene-1-sulfonic acid	311.169	11.211	[M-H]-	C17H28O3S	0.025044	1.0651	0.70399	1.1098	0.39251	1.1395	0.11203	1.205	0.018308	1.9051	1.7793	1.7252	1.652	1.6415
4-Hydroxyquinoline	144.046	6.021	[M-H]-	C9H7NO	0.038355	1.2209	0.31688	1.0987	1	0.78189	0.040144	1.5559	0.74373	0.50647	0.6589	0.65653	0.77707	0.81269
4-Trifluoromethylphenol	161.022	8.4	[M-H]-	C7H5F3O	0.14273	0.98811	0.90777	0.85411	0.061709	1.9037	0.36707	195.59	0.88959	0.69307	0.65693	0.71432	0.69301	0.67798
5.alpha.-Androstan-3.beta.-ol-17-one sulfate	369.176	9.47	[M-H]-	C19H30O5S	0.10482	0.40431	0.16459	0.65608	0.61096	0.64263	0.026537	0.40197	0.14128	0.60185	0.54075	0.53422	0.64795	0.65175
5.alpha.-Pregnan-3.alpha.,17-diol-20-one 3-sulfate	413.2	8.702	[M-H]-	C21H34O6S	0.81112	0.75262	0.96478	0.9292	0.71643	1.0384	0.60522	1.0932	0.87697	0.53477	0.34687	0.31227	0.52135	0.54482
5-Androsten-3.beta.,17.beta.-diol-3-sulfate	369.174	8.627	[M-H]-	C19H30O5S	0.11182	0.77048	0.9507	1.3053	0.058809	0.96622	0.3106	1.1677	0.22794	1.0155	0.38237	0.4618	0.43543	0.99557
5S-Hydroxy-6E,8Z,11Z-eicosatrienoic acid	303.233	10.689	[M-H-H2O]-	C20H34O3	0.46897	1.0558	0.54182	1.1514	0.24341	1.2477	0.12606	1.0492	0.65454	0.42765	1.0639	1.0079	0.98593	0.97028
Acetaminophen sulfate	230.014	2.404	[M-H]-	C8H9NO5S	0.063198	1.2468	0.99289	2.523	0.019111	1.7574	0.11203	3.3663	0.11096	1.4856	1.3349	1.3146	1.2683	1.2705
alpha-Hydroxyhippuric acid	194.046	4.483	[M-H]-	C9H9NO4	0.15709	2.813	0.046927	0.070793	0.60154	0.29279	0.87173	0.1345	0.46071	0.66237	0.60271	0.58131	0.55617	0.63995
alpha-linolenic acid	277.217	10.442	[M-H]-	C18H30O2	0.090911	1.283	0.43102	1.0897	0.32556	2.2877	0.038704	1.7341	0.015794	1.2373	1.1964	1.1362	1.0871	1.0697
Benzenesulfonic acid	156.998	1.628	[M-H]-	C6H6O3S	0.7641	1.2056	0.64316	1.2318	0.48642	0.86493	0.70297	1.1672	0.65194	0.06878	0.22174	0.35857	0.35304	0.43695
Bilirubin	583.257	11.691	[M-H]-	C33H36N4O6	0.58535	1.0183	0.81149	1.0164	0.4342	1.0552	0.18589	1.0193	0.73075	0.29709	0.26711	0.59736	0.57727	0.58147
Catechol	109.029	2.437	[M-H]-	C6H6O2	0.90694	0.50965	0.58683	0.72525	0.63394	0.62037	0.50461	0.63307	0.9171	0.52618	0.58438	0.72857	0.69706	0.72209
Chenodeoxycholic acid 24-acyl-.beta.-D-glucuronide	567.318	8.547	[M-H]-	C30H48O10	0.029662	1.2621	0.66501	1.2907	0.15973	1.457	0.028669	1.9441	0.0084881	1.3147	1.1895	1.1258	1.1155	1.1816
Citric acid	191.021	0.926	[M-H]-	C6H8O7	0.023196	0.78627	0.96447	0.8017	0.49799	0.59222	0.024382	1.1219	0.71563	0.026751	0.45283	0.54677	0.83796	0.88333
D-Glucose	179.058	0.586	[M-H]-	C6H12O6	0.050957	1.1638	0.6395	0.83412	0.38247	1.4256	0.10872	1.3028	0.10708	0.89018	0.8041	0.80853	0.79494	0.7775
Dodecyl sulfate	265.148_531.3043	11.031	[M-H]-_[2M-H]-	C12H26O4S	0.7028	0.88404	0.46283	0.96672	0.82752	1.112	0.71051	0.8445	0.45883	0.057444	0.14369	0.13737	0.24343	0.28241
D-Pyroglutamic acid	128.036	0.723	[M-H]-	C5H7NO3	0.059887	1.2964	0.016488	1.5109	0.024567	1.1731	0.22822	1.6343	0.0089561	0.79607	0.77672	0.88484	0.85792	0.84306
Dulcitol	181.073	0.55	[M-H]-	C6H14O6	0.02332	0.13425	0.85858	0.088144	0.097414	0.72155	0.23978	0.53506	0.42799	0.084929	0.1553	0.33932	0.35195	0.36097
FA 18:1+1O	297.244	9.754	[M-H]-	C18H34O3	0.72399	0.92707	0.99295	0.98259	0.8134	1.1236	0.79897	1.3704	0.37932	0.6601	0.90257	0.84985	0.82868	0.80782
Fluconazole	305.097	5.199	[M-H]-	C13H12F2N6O	0.38678	72.626	0.66449	1.2829	0.90922	895.33	0.18946	1.2746	0.27056	0.29988	0.43941	0.49572	0.49845	0.48687
Glycocholic acid	464.3018_929.6112	8.584	[M-H]-_[2M-H]-	C26H43NO6	0.22805	0.61298	0.54182	0.74809	0.89887	1.4895	0.17159	2.0518	0.48005	1.1502	1.0795	1.0193	0.98935	1.0593
Glycodeoxycholic acid	448.307_897.6218	8.591	[M-H]-_[2M-H]-	C26H43NO5	0.73982	1.1197	0.67791	1.1409	0.18281	1.1433	0.82154	5.6488	0.70916	0.74239	0.68019	0.75908	0.74453	0.73215
Glycoursodeoxycholic acid	448.307	8.978	[M-H]-	C26H43NO5	0.78872	0.74876	0.85284	0.88366	0.7714	1.2088	0.39376	2.0471	0.69226	1.1989	1.0962	1.0497	1.0046	1.0557
Hippuric acid	178.0515_357.1096	3.476	[M-H]-_[2M-H]-	C9H9NO3	0.083195	0.37196	0.36184	0.33638	0.085178	0.38156	0.027586	0.33557	0.0084881	1.0859	1.1543	1.1058	1.1601	1.142
Hypoxanthine	135.032	0.971	[M-H]-	C5H4N4O	0.040314	1.1747	0.070308	1.3083	0.01064	1.2708	0.015703	1.1359	0.21355	0.67344	0.63645	0.73178	0.8411	0.82222
Indoxyl sulfate	212.003	3.751	[M-H]-	C8H7NO4S	0.76437	0.76463	0.50718	0.64875	0.3533	0.71735	0.27688	0.8082	0.30059	0.48506	1.0102	1.0368	1.0396	1.1027
Irbesartan	427.226	8.668	[M-H]-	C25H28N6O	0.73258	0.6056	0.59908	1.1414	0.59531	0.12035	0.37883	0.0025019	0.22785	0.85474	0.86649	0.87103	0.84471	0.83159
Kynurenic acid	188.036	3.163	[M-H]-	C10H7NO3	2.1639e-05	0.81261	0.69506	0.98114	0.24481	1.5285	0.014324	2.9423	0.00041118	2.0448	1.8377	1.7427	1.6677	1.6657
Linoleic acid	279.234	10.781	[M-H]-	C18H32O2	0.28141	1.2435	0.21757	1.2164	0.19522	1.4095	0.024541	1.3699	0.22665	1.0427	1.2281	1.1563	1.1072	1.0985
LPC (0:0/18:2(omega-6))	564.331	10.236	[M+FA-H]-	C26H50NO7P	0.010649	0.95199	0.74375	0.8392	0.30786	0.84494	0.25788	0.72867	0.0080418	1.5086	1.4393	1.469	1.4281	1.3982
LPC (16:0)	540.3305_540.3305	9.18	[M+FA-H]-_[M+HCOO]-	C24H50NO7P	0.32295	1.0574	0.26027	0.99663	0.85593	1.0445	0.30365	0.97569	0.71784	0.2692	0.66459	0.89014	0.85164	0.83039
LPC (16:1)	538.316	10.002	[M+FA-H]-	C24H48NO7P	0.20011	0.68421	0.22432	0.51367	0.01064	0.6535	0.090421	0.59483	0.16519	0.99185	1.3857	1.3388	1.3187	1.2882
LPC (18:1)	566.346	9.455	[M+HCO2]-	C26H52NO7P	0.41537	0.94316	0.96478	1.0045	0.73005	1.1055	0.25174	0.95855	0.70501	0.21259	0.53794	0.96553	0.96552	0.95364
LPC (18:2)	564.331	10.505	[M+FA-H]-	C26H50NO7P	0.044186	0.94724	0.31688	0.93915	0.031295	0.88312	0.084896	0.85649	0.0038546	1.0123	0.93055	0.88488	0.86667	0.85995
LPE (16:0)	452.278	9.995	[M-H]-	C21H44NO7P	2.5619e-06	1.0597	0.58975	1.1423	0.19522	1.4931	1.7641e-05	1.479	0.00072737	2.4528	2.2041	2.1364	2.0503	2.0138
LPE (18:1)	478.295	10.154	[M-H]-	C23H46NO7P	0.042103	0.82133	0.9226	0.61895	0.11157	1.0552	0.30365	0.87965	0.64215	0.090778	0.64884	0.7511	0.71933	0.70132
LPE (18:2)	476.278	9.675	[M-H]-	C23H44NO7P	0.37276	0.95021	0.46283	0.74398	0.53662	1.0348	0.49814	0.94875	1	0.033278	0.21563	0.39767	0.38072	0.3895
LPE (20:4)	500.278	9.628	[M-H]-	C25H44NO7P	0.086123	1.0201	0.81149	1.1141	0.27437	1.2074	0.028669	1.0942	0.52402	1.0272	0.99004	0.95846	0.92013	0.9227
LPE (22:6)	524.279	9.588	[M-H]-	C27H44NO7P	0.0088647	1.2107	0.19818	1.2963	0.0063615	1.3814	0.0016635	1.453	0.0032239	1.7293	1.5713	1.4809	1.4388	1.4025
L-Tryptophan	407.1726_203.0825	2.541	[2M-H]-_[M-H]-	C11H12N2O2	0.034489	1.0037	0.82522	0.91896	0.97104	0.99703	0.85566	0.69111	0.047374	0.89597	0.98311	0.9853	0.98856	0.96361
Methylsuccinic acid	113.026	0.545	[M-H-H2O]-	C5H8O4	0.46882	1.157	0.60202	1.1254	0.5012	1.3235	0.074653	1.1631	0.24031	0.67776	0.64388	0.62698	0.86582	0.84683
N4-Acetyl-Sulfamethoxazole	294.042	6.283	[M-H]-	C12H13N3O4S	0.96811	1.0974	0.70567	1.0313	0.74217	1.2064	0.70386	4614.9	0.45335	0.89622	0.83641	0.91356	0.93733	0.91671
N-acetyltryptophan	245.094	5.339	[M-H]-	C13H14N2O3	0.087265	0.69606	0.74841	0.54055	0.14536	27.593	0.35554	5.0985	0.35331	0.74253	0.66718	0.66774	0.73422	0.71574
Naproxen	229.088	8.78	[M-H]-	C14H14O3	0.30389	39.159	0.77528	1.0272	0.81162	1.3187	0.097289	1.0777	0.80795	0.40951	0.39783	0.38062	0.3774	0.3743
Nervonic acid	365.343	13.024	[M-H]-	C24H46O2	0.0038494	0.94191	0.45209	1.1944	0.12466	1.3165	0.037304	1.4672	0.039954	1.6931	1.6346	1.5502	1.4848	1.4507
O-Benzyl-L-serine	107.05	4.99	[M-H-C3H5NO2]-	C10H13NO3	0.2147	0.85409	0.38087	0.69479	0.024567	0.72039	0.059134	0.86756	0.42799	0.60105	0.68727	0.64906	0.70638	0.77438
Octadecanedioic acid	313.239	9.786	[M-H]-	C18H34O4	0.19874	0.7649	0.47602	1.0191	0.53662	1.217	0.89005	1.5833	0.17748	1.3814	1.3155	1.2611	1.2563	1.2267
Omeprazole	344.108	6.596	[M-H]-	C17H19N3O3S	0.13966	5.2969	0.73556	18.754	0.61549	11.685	0.019461	8.8814	0.06057	0.78917	0.76923	0.81813	0.82627	0.89706
Palmitic acid	255.233	11.115	[M-H]-	C16H32O2	0.233	0.92616	0.48474	1.0746	0.61096	1.1447	0.25174	1.3002	0.26932	1.1018	1.4005	1.3374	1.2994	1.2666
Palmitoleic acid	253.217	10.646	[M-H]-	C16H30O2	0.019012	0.94605	0.74375	0.97016	0.36287	1.2857	0.10232	1.3249	0.011062	1.0618	1.2447	1.174	1.2364	1.247
Para-cresol	107.05	4.905	[M-H]-	C7H8O	0.017366	0.77207	0.28363	0.58041	0.023381	0.5654	0.017786	0.90562	0.9178	0.51841	0.72673	0.73858	0.76529	0.84213
PC (16:0/18:2n6)	802.561	9.892	[M+HCO2]-	C42H80NO8P	0.58277	0.98516	0.77065	0.74668	0.17098	0.87113	0.42702	0.93442	0.80967	0.31757	0.37466	0.4879	0.486	0.48438
PC (16:0/20:4)	826.56	9.907	[M+HCO2]-	C44H80NO8P	0.45279	1.411	0.17431	1.3705	0.17682	1.2996	0.42702	1.1007	0.62985	0.032997	0.4741	0.47893	0.49783	0.4937
PE (p-18:0/22:6)	464.315	9.509	[M-H-C15H35O4P]-	C45H78NO7P	0.9906	1.083	0.78926	1.1211	0.8417	1.0322	0.57503	0.96974	0.76992	0.10606	0.15972	0.37881	0.36589	0.38317
Phenylacetyl-L-glutamine	263.104	3.672	[M-H]-	C13H16N2O4	0.0011819	0.60659	0.48474	0.43972	0.043266	0.86198	0.87856	1.2075	0.15604	0.69021	0.7589	0.73813	0.72656	0.83045
Phosphoric acid	96.9604	0.701	[M-H]-	H3O4P	0.13011	0.92971	0.9507	0.98571	0.88452	0.92396	0.83288	1.247	0.13204	0.69649	0.63443	0.59786	0.98748	1.0111
Propofol .beta.-D-glucuronide	707.3326_353.1614	8.3575	[2M-H]-_[M-H]-	C18H26O7	0.015421	0.28597	0.58975	0.13513	0.82752	128.18	0.017066	43.573	0.78801	1.495	1.3435	1.2651	1.2982	1.2655
Quinolin-6-ol	144.046	5.552	[M-H]-	C9H7NO	0.42546	0.94796	0.31688	0.69396	0.085178	0.91552	0.74698	0.87559	0.62985	0.3512	0.6813	0.64252	0.61474	0.61758
Salicylic acid	137.026	5.064	[M-H]-	C7H6O3	0.0073105	5.113	0.020143	0.18078	0.11581	0.81314	0.3248	0.125	0.41798	0.54858	0.49612	0.46735	0.45881	0.50362
SM d34:1	747.565	9.923	[M+FA-H]-	C39H79N2O6P	0.032796	0.98979	0.90859	1.1292	0.4342	0.84446	0.084896	0.85038	0.0293	0.69014	0.77301	0.77063	0.73819	0.73882
S-Methyl-3-thioacetaminophen	196.044	3.745	[M-H]-	C9H11NO2S	0.00044145	1.9933	0.048955	2.9975	1.4186e-05	2.6442	0.0025803	2.6396	0.0033682	1.1196	1.0103	0.96194	1.1356	1.1265
Sulfamethoxazole	252.046	5.603	[M-H]-	C10H11N3O3S	0.037852	0.81585	0.31976	0.48808	0.33819	0.55375	0.88784	1318.1	0.15618	0.93263	0.86419	0.93324	0.94287	0.92219
Taurocholic acid	514.284	8.864	[M-H]-	C26H45NO7S	0.00051843	0.83533	0.23122	1.3085	0.24341	2.8822	0.00085255	6.9831	0.0023752	1.7398	1.5791	1.5029	1.4409	1.4264
Taurodeoxycholic acid	498.289	8.819	[M-H]-	C26H45NO6S	0.23721	0.81265	0.86558	1.0585	0.35027	1.2903	0.31765	25.369	0.079693	0.82573	0.75067	0.82518	0.7917	0.77392
Tetradecylsulfate	293.18	11.469	[M-H]-	C14H30O4S	0.93147	0.88618	0.8946	0.91237	0.52468	0.89626	0.47077	0.89304	0.75679	0.30652	0.38327	0.85142	0.92664	0.91871
Theophylline	179.058	2.96	[M-H]-	C7H8N4O2	0.0029328	0.78614	0.29995	0.66531	0.79933	0.42845	0.0089267	0.57101	0.46938	0.59937	0.53862	0.54423	0.59892	0.59
Trans-Vaccenic acid	281.249	11.193	[M-H]-	C18H34O2	0.01237	0.8938	0.60202	1.008	0.36287	1.1471	0.059134	1.1595	0.16651	1.33	1.3147	1.27	1.2154	1.1871
Uric acid	335.0499_167.0219	0.927	[2M-H]-_[M-H]-	C5H4N4O3	0.75124	1.0065	0.93664	0.9895	0.8702	1.0185	0.33941	0.98969	0.98628	0.033822	0.15492	0.48975	0.49022	0.55599
Valsartan	434.221	8.968	[M-H]-	C24H29N5O3	0.011263	2.637	0.11041	8.6938	0.015156	6.398	0.0011528	1.7202	0.054892	0.17503	0.18397	0.4396	0.61317	0.60599
Xanthine	151.031	1.055	[M-H]-	C5H4N4O2	8.5669e-06	1.0094	0.60202	1.7722	0.00053189	1.4962	0.040144	2.2571	3.3728e-05	2.1861	2.1077	1.9894	1.9115	1.865

## Sheet: Supplementary Table S3
	PC (o-16:0/18:1)	PC (p-18:0/22:6)	PC (18:0/20:0)	PC (16:0/18:2)	Palmitoyleicosapen	PC (o-16:0/22:6)	PC (o-16:0/20:5)	Levofloxacin	Ofloxacin N-oxide	D-Pyroglutamic aci	Levetiracetam	Acetaminophen sulf	Metoclopramide	Irbesartan	PC (18:1/14:0)	Telmisartan	Myclobutanil	Omeprazole sulfide	Laudanosine	Mepivacaine	Clozapine	Norclozapine	Metolcarb	Stachydrine	L-Tryptophanamide	4-Acetamidoantipyr	4-Formylaminoantip	1,2-Dipalmitoyl-sn-glycero-O-ethyl-3-phosphatidylcholine cation	PC (16:0e)	Urobilin	Sulfamethoxazole	Tiapride	Trimethoprim	Fluconazole	Nordiazepam	1,2-Dilinoleoyl-sn	PC (16:0/18:1)	PC (18:3/18:3)	SM (d18:1/18:0)	LPC (22:6)	PC (20:5e)	Nicotinamide ribos	7H-Purine-7-acetam	Caffeine	N-Methyl-2-pyrroli	Piperine	PC (18:1/16:1)	R-(-)-O-Desmethylv	Tramadol
PC (o-16:0/18:1)	1	0.10284	0.13343	-0.08075	-0.096224	0.12192	0.0079756	0.19558	0.21304	0.086557	0.10306	-0.020457	0.1374	0.10822	0.18459	0.04839	0.10312	0.082991	0.16822	0.054667	0.13267	0.13217	-0.11354	-0.050865	0.10871	0.076904	0.068425	0.032586	0.28049	0.036704	0.18204	0.14955	0.17433	0.028314	-0.09077	-0.11211	-0.041657	-0.2841	-0.088214	-0.090714	-0.1618	-0.17144	-0.11988	-0.10695	-0.020904	-0.040383	0.29342	-0.011366	-0.0085113
PC (p-18:0/22:6)	0.10284	1	0.22888	0.061109	0.16602	0.32921	-0.10185	-0.16401	-0.13661	-0.11632	-0.051905	-0.028082	0.004476	-0.030803	-0.079816	0.046516	0.080774	0.082999	0.014537	-0.0079734	-0.05489	-0.054994	-0.063074	-0.072515	-0.12433	-0.17777	-0.16044	-0.17203	0.040086	-0.024446	0.057863	0.01185	0.036119	-0.089952	-0.02876	-0.059489	-0.20877	0.12212	0.1883	0.053914	-0.1547	-0.027056	0.10481	0.043199	-0.028733	-0.017196	-0.34252	-0.10844	0.018696
PC (18:0/20:0)	0.13343	0.22888	1	0.16425	0.015003	0.20173	0.071303	-0.027747	-0.027011	0.012964	0.059492	0.094452	-0.028935	-0.042178	0.024725	0.018463	0.10319	0.097156	0.12624	0.092094	0.076184	0.076394	0.033567	0.044778	0.042755	0.0054661	0.001584	0.011558	0.012789	-0.020774	0.090762	0.036282	0.066248	0.08497	0.053982	-0.12624	-0.22523	-0.15022	-0.051225	0.072664	0.093959	-0.056124	0.13107	0.1373	-0.18658	-0.077439	-0.32834	0.0045332	8.8519e-06
PC (16:0/18:2)	-0.08075	0.061109	0.16425	1	0.64207	0.39225	0.43182	0.0020972	0.018736	0.013374	-0.052815	0.045528	0.015698	-0.12047	0.024122	0.028739	-0.0015481	-0.0040206	-0.0075771	0.11669	-0.0089028	-0.0089465	0.099234	0.17417	0.046845	0.060855	0.062153	-0.14009	-0.081635	-0.023554	0.015034	0.019533	0.018219	-0.046349	-0.053671	-0.11654	-0.20724	-0.038601	0.0099374	-0.10516	0.10616	-0.075131	-0.061889	-0.0036577	-0.035749	-0.029163	-0.0029491	-0.068566	0.024107
Palmitoyleicosapen	-0.096224	0.16602	0.015003	0.64207	1	0.26255	0.34677	0.013545	0.04988	0.010481	-0.03907	0.016721	0.015956	-0.015895	-0.13148	0.027503	0.065547	0.077193	0.026861	0.13638	-0.024302	-0.024269	0.010114	0.055946	0.022527	0.047943	0.040246	-0.29571	-0.23678	0.032915	0.081427	0.051829	0.069663	-0.071688	-0.070456	-0.11458	-0.15717	0.13227	0.0057009	-0.10407	0.069459	-0.0013836	0.010355	0.0056315	0.10791	-0.097902	-0.016	-0.11056	0.032514
PC (o-16:0/22:6)	0.12192	0.32921	0.20173	0.39225	0.26255	1	0.4594	0.067818	0.068856	0.076064	0.056902	0.017305	0.017514	-0.051261	-0.058055	-0.0056062	0.026154	-0.0041273	0.13977	0.20247	0.16559	0.1656	0.00063342	-0.048219	0.009221	0.010683	-0.046867	-0.24677	0.070331	-0.086551	0.055084	0.048711	0.054534	-0.014092	-0.057563	0.20068	-0.03369	-0.10667	0.066392	-0.14366	0.046687	-0.071359	0.017141	0.0031583	0.005355	-0.11842	-0.15026	-0.1138	0.008726
PC (o-16:0/20:5)	0.0079756	-0.10185	0.071303	0.43182	0.34677	0.4594	1	-0.018042	0.010024	0.030631	-0.02932	0.082598	0.028417	-0.0037991	-0.10012	-0.0049019	0.003695	-0.01774	0.022199	0.043384	0.026428	0.02633	0.13691	0.1103	-0.0040099	0.024553	0.0077914	-0.14442	0.050169	-0.071908	0.056776	0.06687	0.065086	0.019633	-0.063784	0.032548	-0.12479	-0.020947	0.0168	-0.094339	0.17311	-0.13379	-0.074189	-0.055166	-0.027662	-0.055824	-0.023199	-0.071	0.036061
Levofloxacin	0.19558	-0.16401	-0.027747	0.0020972	0.013545	0.067818	-0.018042	1	0.79155	0.29867	0.26818	-0.023439	0.15804	0.0036392	0.06252	0.010219	-0.024727	-0.0071868	0.081042	0.088414	0.13311	0.13299	0.041242	0.13777	0.11582	0.10442	0.034509	0.19625	0.058119	-0.023008	-0.034611	-0.024875	-0.031286	-0.026655	-0.018661	-0.0097218	0.052568	-0.097214	-0.034326	0.0098902	-0.15969	0.021622	-0.10916	-0.082627	-0.024864	-0.070432	0.090278	-0.051276	0.02363
Ofloxacin N-oxide	0.21304	-0.13661	-0.027011	0.018736	0.04988	0.068856	0.010024	0.79155	1	0.2878	0.22724	-0.0046687	0.14771	0.053199	0.072328	-0.00062481	-0.014515	0.016492	-0.0063445	-0.0076389	0.00484	0.0048085	0.092445	0.20178	0.059766	0.06342	0.019167	0.081062	0.016205	0.0028442	-0.020378	-0.014425	-0.018201	-0.015498	-0.023905	-0.0012938	-0.0019338	-0.083705	-0.028428	-0.048943	-0.14766	-0.0018901	-0.076241	-0.079898	-0.012722	-0.050222	0.081793	-0.029867	0.032324
D-Pyroglutamic aci	0.086557	-0.11632	0.012964	0.013374	0.010481	0.076064	0.030631	0.29867	0.2878	1	0.80219	0.21286	0.010774	0.0079265	0.02425	-0.020274	-0.078004	-0.055698	0.038137	0.052562	0.12393	0.12383	0.0090226	0.15397	0.20694	0.28539	0.16059	0.19367	0.10433	0.044814	-0.053282	-0.0084333	-0.031883	0.0077292	0.01088	-0.052603	0.016389	-0.061253	-0.047531	-0.099062	-0.1325	0.029535	-0.032047	0.027905	0.031427	-0.025057	0.15296	-0.014745	0.16218
Levetiracetam	0.10306	-0.051905	0.059492	-0.052815	-0.03907	0.056902	-0.02932	0.26818	0.22724	0.80219	1	0.063425	-0.01295	-0.017577	-0.013548	-0.0079766	-0.0072356	-0.0077295	-0.0099283	-0.011262	-0.0069369	-0.0071278	0.01658	0.058406	0.076931	0.23578	0.099088	0.16658	0.04495	-0.019216	-0.0099204	-0.0069778	-0.0088124	-0.0075064	-0.013432	-0.027532	0.1035	-0.076666	-0.04059	-0.082007	-0.077789	0.022901	-0.040929	-0.031868	-0.034063	-0.027252	0.13181	-0.014441	0.22268
Acetaminophen sulf	-0.020457	-0.028082	0.094452	0.045528	0.016721	0.017305	0.082598	-0.023439	-0.0046687	0.21286	0.063425	1	0.2153	-0.087593	0.068898	-0.066546	-0.069243	-0.047916	0.011648	0.029345	0.080255	0.080122	0.14413	0.20816	0.18103	0.14047	0.12791	0.077194	0.0065176	-0.036108	-0.061336	-0.024895	-0.044984	0.15903	0.22522	0.10411	-0.0020784	0.022753	-0.041411	-0.0076135	-0.13191	0.040063	-0.10165	0.10567	-0.11083	-0.035292	0.0090781	-0.0054397	-0.056501
Metoclopramide	0.1374	0.004476	-0.028935	0.015698	0.015956	0.017514	0.028417	0.15804	0.14771	0.010774	-0.01295	0.2153	1	-0.030441	0.13394	0.0022469	-0.012229	-0.023318	-0.017382	-0.019974	-0.012186	-0.012476	0.19383	0.25274	0.17539	0.07361	0.047231	0.0071215	0.054538	0.026943	-0.017289	-0.012373	-0.015583	-0.013248	-0.021118	-0.041291	-0.050485	-0.074535	-0.025847	-0.070922	-0.11803	-0.056552	-0.051322	0.068888	-0.024653	0.012657	0.18073	-0.023977	-0.010784
Irbesartan	0.10822	-0.030803	-0.042178	-0.12047	-0.015895	-0.051261	-0.0037991	0.0036392	0.053199	0.0079265	-0.017577	-0.087593	-0.030441	1	-0.011956	-0.020088	-0.017759	-0.0085883	-0.025217	-0.028449	-0.017768	-0.017684	0.040662	0.029776	-0.067829	-0.067776	-0.060851	0.013737	-0.028443	-0.041442	-0.02483	-0.017712	-0.022346	-0.019008	-0.034064	-0.0017817	-0.057851	-0.068502	-0.035678	0.044373	0.070679	-0.037998	0.12222	-0.012146	0.00713	-0.05777	-0.013158	-0.036571	-0.037133
PC (18:1/14:0)	0.18459	-0.079816	0.024725	0.024122	-0.13148	-0.058055	-0.10012	0.06252	0.072328	0.02425	-0.013548	0.068898	0.13394	-0.011956	1	0.2022	-0.030758	-0.026254	-0.034045	-0.07149	-0.017985	-0.018205	-0.035928	-0.018106	0.016197	0.033492	0.054536	-0.0045157	-0.067699	-0.088133	-0.062131	-0.054298	-0.061237	0.13026	0.36395	0.20968	0.16696	-0.016231	0.10597	0.081416	-0.022751	0.031269	-0.077705	-0.037692	-0.027304	0.060617	-0.038414	0.01843	-0.048805
Telmisartan	0.04839	0.046516	0.018463	0.028739	0.027503	-0.0056062	-0.0049019	0.010219	-0.00062481	-0.020274	-0.0079766	-0.066546	0.0022469	-0.020088	0.2022	1	-0.0081223	0.029686	-0.011212	-0.012732	-0.0078589	-0.0080617	-0.071497	-0.10108	-0.027841	-0.030202	-0.027125	0.10724	0.099732	-0.018348	-0.011	-0.0078821	-0.0099405	-0.0084554	-0.015198	-0.019604	-0.094392	-0.05014	-0.027263	0.056509	-0.0010741	-0.030836	-0.046249	-0.049606	-0.051567	-0.031559	0.049358	-0.016335	-0.016546
Myclobutanil	0.10312	0.080774	0.10319	-0.0015481	0.065547	0.026154	0.003695	-0.024727	-0.014515	-0.078004	-0.0072356	-0.069243	-0.012229	-0.017759	-0.030758	-0.0081223	1	0.97379	0.6766	0.13667	-0.0068608	-0.0062678	-0.020612	-0.00067567	-0.027621	-0.026491	-0.024088	-0.11667	-0.11266	0.0072185	0.59345	-0.0069034	0.30065	-0.0074875	0.0030144	0.019226	-0.012333	0.099476	-0.018726	0.037934	0.0017375	-0.059923	-0.040636	-0.043863	-0.024008	-0.029191	-0.046379	-0.014552	-0.014651
Omeprazole sulfide	0.082991	0.082999	0.097156	-0.0040206	0.077193	-0.0041273	-0.01774	-0.0071868	0.016492	-0.055698	-0.0077295	-0.047916	-0.023318	-0.0085883	-0.026254	0.029686	0.97379	1	0.66311	0.13515	-0.00091681	-0.00028322	-0.0027819	0.031987	-0.045942	-0.038472	-0.036767	-0.072561	-0.10907	0.12134	0.57181	-0.014248	0.2856	-0.0043222	0.043294	0.0099362	-0.030421	0.10695	-0.017847	0.032238	-0.025855	-0.021673	-0.023997	-0.037091	-0.035724	-0.038917	-0.061558	-0.028314	-0.01616
Laudanosine	0.16822	0.014537	0.12624	-0.0075771	0.026861	0.13977	0.022199	0.081042	-0.0063445	0.038137	-0.0099283	0.011648	-0.017382	-0.025217	-0.034045	-0.011212	0.6766	0.66311	1	0.68735	0.73169	0.73209	-0.036222	0.012514	0.11067	0.20738	0.11855	-0.04474	0.012212	-0.0090291	0.39727	-0.0099083	0.19842	-0.010606	0.12636	0.077782	-0.057401	0.035043	-0.027177	0.010804	-0.06941	-0.019053	-0.057979	-0.062683	-0.040033	-0.031661	-0.0041903	-0.020432	-0.020796
Mepivacaine	0.054667	-0.0079734	0.092094	0.11669	0.13638	0.20247	0.043384	0.088414	-0.0076389	0.052562	-0.011262	0.029345	-0.019974	-0.028449	-0.07149	-0.012732	0.13667	0.13515	0.68735	1	0.80708	0.80707	-0.045417	-0.030968	0.12651	0.2437	0.15387	-0.055117	0.010581	-0.030945	0.072854	-0.011098	0.031368	-0.011723	0.12904	0.058026	-0.095076	-0.02039	0.022319	-0.05585	-0.10607	-0.0010143	0.066306	-0.024287	-0.051241	-0.027459	0.010671	-0.023096	-0.023593
Clozapine	0.13267	-0.05489	0.076184	-0.0089028	-0.024302	0.16559	0.026428	0.13311	0.00484	0.12393	-0.0069369	0.080255	-0.012186	-0.017768	-0.017985	-0.0078589	-0.0068608	-0.00091681	0.73169	0.80708	1	1	-0.029663	0.018242	0.17588	0.30605	0.18325	0.047512	0.12111	-0.018929	-0.0097342	-0.00691	-0.0087039	-0.007413	0.16902	0.08735	-0.066943	-0.044325	-0.019534	-0.020237	-0.095637	0.029906	-0.040737	-0.043979	-0.031936	-0.015865	0.037074	-0.01442	-0.014648
Norclozapine	0.13217	-0.054994	0.076394	-0.0089465	-0.024269	0.1656	0.02633	0.13299	0.0048085	0.12383	-0.0071278	0.080122	-0.012476	-0.017684	-0.018205	-0.0080617	-0.0062678	-0.00028322	0.73209	0.80707	1	1	-0.029313	0.01852	0.17548	0.30573	0.1829	0.047541	0.12094	-0.018579	-0.0092359	-0.0067322	-0.0083521	-0.0073474	0.16918	0.087325	-0.067097	-0.044201	-0.019299	-0.020244	-0.0958	0.029876	-0.040806	-0.043948	-0.032103	-0.016039	0.037005	-0.014346	-0.014591
Metolcarb	-0.11354	-0.063074	0.033567	0.099234	0.010114	0.00063342	0.13691	0.041242	0.092445	0.0090226	0.01658	0.14413	0.19383	0.040662	-0.035928	-0.071497	-0.020612	-0.0027819	-0.036222	-0.045417	-0.029663	-0.029313	1	0.78564	0.036878	0.067774	0.060531	0.1419	0.042145	0.028447	-0.054745	-0.052479	-0.056419	-0.063885	-0.03968	-0.10004	-0.2073	-0.021148	0.026741	0.11215	-0.023418	-0.001006	0.11153	0.0007512	-0.059376	0.013779	-0.10982	0.013608	0.10454
Stachydrine	-0.050865	-0.072515	0.044778	0.17417	0.055946	-0.048219	0.1103	0.13777	0.20178	0.15397	0.058406	0.20816	0.25274	0.029776	-0.018106	-0.10108	-0.00067567	0.031987	0.012514	-0.030968	0.018242	0.01852	0.78564	1	0.095859	0.15123	0.12942	0.23317	0.038236	0.095222	0.019442	0.024897	0.023489	-0.088158	-0.066164	-0.13752	-0.21934	-0.057091	-0.033197	0.17487	-0.0084495	0.065808	0.085121	0.081337	-0.047175	0.032317	-0.035129	0.011079	0.13363
L-Tryptophanamide	0.10871	-0.12433	0.042755	0.046845	0.022527	0.009221	-0.0040099	0.11582	0.059766	0.20694	0.076931	0.18103	0.17539	-0.067829	0.016197	-0.027841	-0.027621	-0.045942	0.11067	0.12651	0.17588	0.17548	0.036878	0.095859	1	0.78924	0.82652	0.13828	0.039257	-0.04736	-0.037208	-0.025584	-0.032833	0.20639	0.076227	0.10663	0.0048671	0.086769	-0.046372	-0.038921	-0.06573	0.0069894	-0.037143	0.042883	-0.00016054	-0.089903	0.1459	0.018875	0.056122
4-Acetamidoantipyr	0.076904	-0.17777	0.0054661	0.060855	0.047943	0.010683	0.024553	0.10442	0.06342	0.28539	0.23578	0.14047	0.07361	-0.067776	0.033492	-0.030202	-0.026491	-0.038472	0.20738	0.2437	0.30605	0.30573	0.067774	0.15123	0.78924	1	0.95017	0.20502	0.075029	-0.033906	-0.037298	-0.02662	-0.033458	0.36728	0.16522	0.17571	0.051923	0.057897	-0.058	-0.0037221	-0.078981	0.033546	-0.11193	-0.09112	-0.010759	-0.083465	0.16201	0.057486	0.11564
4-Formylaminoantip	0.068425	-0.16044	0.001584	0.062153	0.040246	-0.046867	0.0077914	0.034509	0.019167	0.16059	0.099088	0.12791	0.047231	-0.060851	0.054536	-0.027125	-0.024088	-0.036767	0.11855	0.15387	0.18325	0.1829	0.060531	0.12942	0.82652	0.95017	1	0.20499	0.067413	-0.019168	-0.032695	-0.022628	-0.028928	0.35478	0.13843	0.18429	0.058549	0.07607	-0.051671	0.024171	-0.046841	-0.0076009	-0.085735	-0.063808	-0.0089043	-0.07708	0.13698	0.078293	0.10973
1,2-Dipalmitoyl-sn-glycero-O-ethyl-3-phosphatidylcholine cation	0.032586	-0.17203	0.011558	-0.14009	-0.29571	-0.24677	-0.14442	0.19625	0.081062	0.19367	0.16658	0.077194	0.0071215	0.013737	-0.0045157	0.10724	-0.11667	-0.072561	-0.04474	-0.055117	0.047512	0.047541	0.1419	0.23317	0.13828	0.20502	0.20499	1	0.43557	-0.0028735	-0.088517	-0.02268	-0.057522	0.065521	0.055915	-0.13272	-0.084384	-0.087445	-0.17935	0.22401	0.065188	-0.020026	-0.054423	-0.0052329	-0.071214	0.016037	0.14384	0.074829	0.04242
PC (16:0e)	0.28049	0.040086	0.012789	-0.081635	-0.23678	0.070331	0.050169	0.058119	0.016205	0.10433	0.04495	0.0065176	0.054538	-0.028443	-0.067699	0.099732	-0.11266	-0.10907	0.012212	0.010581	0.12111	0.12094	0.042145	0.038236	0.039257	0.075029	0.067413	0.43557	1	0.0049001	-0.023574	0.054656	0.017518	-0.025313	-0.027913	-0.090907	-0.062108	-0.15002	0.0074744	0.12031	0.0015842	-0.23435	-0.12681	-0.083977	-0.083854	-0.07976	0.0077758	-0.028346	-0.066271
Urobilin	0.036704	-0.024446	-0.020774	-0.023554	0.032915	-0.086551	-0.071908	-0.023008	0.0028442	0.044814	-0.019216	-0.036108	0.026943	-0.041442	-0.088133	-0.018348	0.0072185	0.12134	-0.0090291	-0.030945	-0.018929	-0.018579	0.028447	0.095222	-0.04736	-0.033906	-0.019168	-0.0028735	0.0049001	1	0.40478	0.49754	0.47678	-0.029009	-0.033882	-0.051465	-0.020833	-0.1137	-0.0074044	-0.21347	-0.15009	0.046702	-0.056181	0.074238	0.047768	-0.021167	0.091498	-0.045665	0.0021389
Sulfamethoxazole	0.18204	0.057863	0.090762	0.015034	0.081427	0.055084	0.056776	-0.034611	-0.020378	-0.053282	-0.0099204	-0.061336	-0.017289	-0.02483	-0.062131	-0.011	0.59345	0.57181	0.39727	0.072854	-0.0097342	-0.0092359	-0.054745	0.019442	-0.037208	-0.037298	-0.032695	-0.088517	-0.023574	0.40478	1	0.80076	0.94605	-0.010499	-0.009143	-0.054995	-0.058545	0.0035642	0.0039721	-0.084126	-0.049843	-0.08632	-0.028292	0.08126	-0.0022649	-0.040052	0.048676	-0.020271	-0.020309
Tiapride	0.14955	0.01185	0.036282	0.019533	0.051829	0.048711	0.06687	-0.024875	-0.014425	-0.0084333	-0.0069778	-0.024895	-0.012373	-0.017712	-0.054298	-0.0078821	-0.0069034	-0.014248	-0.0099083	-0.011098	-0.00691	-0.0067322	-0.052479	0.024897	-0.025584	-0.02662	-0.022628	-0.02268	0.054656	0.49754	0.80076	1	0.95164	-0.0074736	-0.013387	-0.082832	-0.063643	-0.069977	0.018892	-0.13278	-0.063531	-0.062489	-0.0046294	0.13409	0.014919	-0.027909	0.094977	-0.01439	-0.014539
Trimethoprim	0.17433	0.036119	0.066248	0.018219	0.069663	0.054534	0.065086	-0.031286	-0.018201	-0.031883	-0.0088124	-0.044984	-0.015583	-0.022346	-0.061237	-0.0099405	0.30065	0.2856	0.19842	0.031368	-0.0087039	-0.0083521	-0.056419	0.023489	-0.032833	-0.033458	-0.028928	-0.057522	0.017518	0.47678	0.94605	0.95164	1	-0.0094099	-0.011879	-0.073052	-0.064491	-0.036107	0.012219	-0.11498	-0.060041	-0.077993	-0.016941	0.11431	0.0068632	-0.035597	0.076357	-0.018167	-0.018286
Fluconazole	0.028314	-0.089952	0.08497	-0.046349	-0.071688	-0.014092	0.019633	-0.026655	-0.015498	0.0077292	-0.0075064	0.15903	-0.013248	-0.019008	0.13026	-0.0084554	-0.0074875	-0.0043222	-0.010606	-0.011723	-0.007413	-0.0073474	-0.063885	-0.088158	0.20639	0.36728	0.35478	0.065521	-0.025313	-0.029009	-0.010499	-0.0074736	-0.0094099	1	0.37159	0.18203	0.12188	-0.087032	-0.020122	-0.064162	-0.014118	-0.047255	-0.034977	-0.046052	-0.039682	-0.028503	-0.0017885	-0.015421	-0.015688
Nordiazepam	-0.09077	-0.02876	0.053982	-0.053671	-0.070456	-0.057563	-0.063784	-0.018661	-0.023905	0.01088	-0.013432	0.22522	-0.021118	-0.034064	0.36395	-0.015198	0.0030144	0.043294	0.12636	0.12904	0.16902	0.16918	-0.03968	-0.066164	0.076227	0.16522	0.13843	0.055915	-0.027913	-0.033882	-0.009143	-0.013387	-0.011879	0.37159	1	0.23735	0.25279	0.47827	0.25938	0.17284	-0.019797	0.030587	-0.023589	-0.067467	-0.063215	-0.048212	-0.10891	-0.027659	-0.028036
1,2-Dilinoleoyl-sn-glycero-3-phosphocholine	-0.11211	-0.059489	-0.12624	-0.11654	-0.11458	0.20068	0.032548	-0.0097218	-0.0012938	-0.052603	-0.027532	0.10411	-0.041291	-0.0017817	0.20968	-0.019604	0.019226	0.0099362	0.077782	0.058026	0.08735	0.087325	-0.10004	-0.13752	0.10663	0.17571	0.18429	-0.13272	-0.090907	-0.051465	-0.054995	-0.082832	-0.073052	0.18203	0.23735	1	0.51156	0.22331	0.26291	-0.098017	0.018403	-0.11476	-0.04406	-0.025932	-0.013445	0.010209	-0.14543	-0.048156	-0.016892
PC (16:0/18:1)	-0.041657	-0.20877	-0.22523	-0.20724	-0.15717	-0.03369	-0.12479	0.052568	-0.0019338	0.016389	0.1035	-0.0020784	-0.050485	-0.057851	0.16696	-0.094392	-0.012333	-0.030421	-0.057401	-0.095076	-0.066943	-0.067097	-0.2073	-0.21934	0.0048671	0.051923	0.058549	-0.084384	-0.062108	-0.020833	-0.058545	-0.063643	-0.064491	0.12188	0.25279	0.51156	1	0.25243	0.33118	0.038324	0.14829	0.11509	-0.12139	-0.044622	0.034125	-0.10308	-0.053629	-0.061913	-0.0013768
PC (18:3/18:3)	-0.2841	0.12212	-0.15022	-0.038601	0.13227	-0.10667	-0.020947	-0.097214	-0.083705	-0.061253	-0.076666	0.022753	-0.074535	-0.068502	-0.016231	-0.05014	0.099476	0.10695	0.035043	-0.02039	-0.044325	-0.044201	-0.021148	-0.057091	0.086769	0.057897	0.07607	-0.087445	-0.15002	-0.1137	0.0035642	-0.069977	-0.036107	-0.087032	0.47827	0.22331	0.25243	1	0.43164	0.25875	0.13539	0.10123	-0.028881	-0.089081	-0.036112	-0.069682	-0.17325	0.03698	0.075453
SM (d18:1/18:0)	-0.088214	0.1883	-0.051225	0.0099374	0.0057009	0.066392	0.0168	-0.034326	-0.028428	-0.047531	-0.04059	-0.041411	-0.025847	-0.035678	0.10597	-0.027263	-0.018726	-0.017847	-0.027177	0.022319	-0.019534	-0.019299	0.026741	-0.033197	-0.046372	-0.058	-0.051671	-0.17935	0.0074744	-0.0074044	0.0039721	0.018892	0.012219	-0.020122	0.25938	0.26291	0.33118	0.43164	1	0.10876	-0.022804	-0.028947	-0.049732	-0.092878	-0.046583	0.007125	-0.22034	-0.041224	0.00018829
LPC (22:6)	-0.090714	0.053914	0.072664	-0.10516	-0.10407	-0.14366	-0.094339	0.0098902	-0.048943	-0.099062	-0.082007	-0.0076135	-0.070922	0.044373	0.081416	0.056509	0.037934	0.032238	0.010804	-0.05585	-0.020237	-0.020244	0.11215	0.17487	-0.038921	-0.0037221	0.024171	0.22401	0.12031	-0.21347	-0.084126	-0.13278	-0.11498	-0.064162	0.17284	-0.098017	0.038324	0.25875	0.10876	1	0.39812	0.072924	0.017274	0.026888	-0.13026	-0.13346	-0.15133	0.28141	0.12966
PC (20:5e)	-0.1618	-0.1547	0.093959	0.10616	0.069459	0.046687	0.17311	-0.15969	-0.14766	-0.1325	-0.077789	-0.13191	-0.11803	0.070679	-0.022751	-0.0010741	0.0017375	-0.025855	-0.06941	-0.10607	-0.095637	-0.0958	-0.023418	-0.0084495	-0.06573	-0.078981	-0.046841	0.065188	0.0015842	-0.15009	-0.049843	-0.063531	-0.060041	-0.014118	-0.019797	0.018403	0.14829	0.13539	-0.022804	0.39812	1	-0.016919	-0.04468	-0.075301	0.15089	-0.013826	-0.1295	0.10569	0.02742
Nicotinamide ribos	-0.17144	-0.027056	-0.056124	-0.075131	-0.0013836	-0.071359	-0.13379	0.021622	-0.0018901	0.029535	0.022901	0.040063	-0.056552	-0.037998	0.031269	-0.030836	-0.059923	-0.021673	-0.019053	-0.0010143	0.029906	0.029876	-0.001006	0.065808	0.0069894	0.033546	-0.0076009	-0.020026	-0.23435	0.046702	-0.08632	-0.062489	-0.077993	-0.047255	0.030587	-0.11476	0.11509	0.10123	-0.028947	0.072924	-0.016919	1	0.10326	0.16607	-0.022367	-0.0065238	0.051718	0.034904	0.068614
7H-Purine-7-acetam	-0.11988	0.10481	0.13107	-0.061889	0.010355	0.017141	-0.074189	-0.10916	-0.076241	-0.032047	-0.040929	-0.10165	-0.051322	0.12222	-0.077705	-0.046249	-0.040636	-0.023997	-0.057979	0.066306	-0.040737	-0.040806	0.11153	0.085121	-0.037143	-0.11193	-0.085735	-0.054423	-0.12681	-0.056181	-0.028292	-0.0046294	-0.016941	-0.034977	-0.023589	-0.04406	-0.12139	-0.028881	-0.049732	0.017274	-0.04468	0.10326	1	0.69388	-0.062479	0.0040467	-0.11494	0.01439	-0.055676
Caffeine	-0.10695	0.043199	0.1373	-0.0036577	0.0056315	0.0031583	-0.055166	-0.082627	-0.079898	0.027905	-0.031868	0.10567	0.068888	-0.012146	-0.037692	-0.049606	-0.043863	-0.037091	-0.062683	-0.024287	-0.043979	-0.043948	0.0007512	0.081337	0.042883	-0.09112	-0.063808	-0.0052329	-0.083977	0.074238	0.08126	0.13409	0.11431	-0.046052	-0.067467	-0.025932	-0.044622	-0.089081	-0.092878	0.026888	-0.075301	0.16607	0.69388	1	-0.051559	0.023911	-0.085373	0.10865	-0.06502
N-Methyl-2-pyrroli	-0.020904	-0.028733	-0.18658	-0.035749	0.10791	0.005355	-0.027662	-0.024864	-0.012722	0.031427	-0.034063	-0.11083	-0.024653	0.00713	-0.027304	-0.051567	-0.024008	-0.035724	-0.040033	-0.051241	-0.031936	-0.032103	-0.059376	-0.047175	-0.00016054	-0.010759	-0.0089043	-0.071214	-0.083854	0.047768	-0.0022649	0.014919	0.0068632	-0.039682	-0.063215	-0.013445	0.034125	-0.036112	-0.046583	-0.13026	0.15089	-0.022367	-0.062479	-0.051559	1	0.39485	0.072419	-0.0077092	0.010393
Piperine	-0.040383	-0.017196	-0.077439	-0.029163	-0.097902	-0.11842	-0.055824	-0.070432	-0.050222	-0.025057	-0.027252	-0.035292	0.012657	-0.05777	0.060617	-0.031559	-0.029191	-0.038917	-0.031661	-0.027459	-0.015865	-0.016039	0.013779	0.032317	-0.089903	-0.083465	-0.07708	0.016037	-0.07976	-0.021167	-0.040052	-0.027909	-0.035597	-0.028503	-0.048212	0.010209	-0.10308	-0.069682	0.007125	-0.13346	-0.013826	-0.0065238	0.0040467	0.023911	0.39485	1	-0.077374	0.20277	0.016254
PC (18:1/16:1)	0.29342	-0.34252	-0.32834	-0.0029491	-0.016	-0.15026	-0.023199	0.090278	0.081793	0.15296	0.13181	0.0090781	0.18073	-0.013158	-0.038414	0.049358	-0.046379	-0.061558	-0.0041903	0.010671	0.037074	0.037005	-0.10982	-0.035129	0.1459	0.16201	0.13698	0.14384	0.0077758	0.091498	0.048676	0.094977	0.076357	-0.0017885	-0.10891	-0.14543	-0.053629	-0.17325	-0.22034	-0.15133	-0.1295	0.051718	-0.11494	-0.085373	0.072419	-0.077374	1	0.036773	0.016685
R-(-)-O-Desmethylv	-0.011366	-0.10844	0.0045332	-0.068566	-0.11056	-0.1138	-0.071	-0.051276	-0.029867	-0.014745	-0.014441	-0.0054397	-0.023977	-0.036571	0.01843	-0.016335	-0.014552	-0.028314	-0.020432	-0.023096	-0.01442	-0.014346	0.013608	0.011079	0.018875	0.057486	0.078293	0.074829	-0.028346	-0.045665	-0.020271	-0.01439	-0.018167	-0.015421	-0.027659	-0.048156	-0.061913	0.03698	-0.041224	0.28141	0.10569	0.034904	0.01439	0.10865	-0.0077092	0.20277	0.036773	1	0.21697
Tramadol	-0.0085113	0.018696	8.8519e-06	0.024107	0.032514	0.008726	0.036061	0.02363	0.032324	0.16218	0.22268	-0.056501	-0.010784	-0.037133	-0.048805	-0.016546	-0.014651	-0.01616	-0.020796	-0.023593	-0.014648	-0.014591	0.10454	0.13363	0.056122	0.11564	0.10973	0.04242	-0.066271	0.0021389	-0.020309	-0.014539	-0.018286	-0.015688	-0.028036	-0.016892	-0.0013768	0.075453	0.00018829	0.12966	0.02742	0.068614	-0.055676	-0.06502	0.010393	0.016254	0.016685	0.21697	1
Bis(2-ethylhexyl)	-0.045039	0.01019	-0.0076753	0.051412	0.087711	-0.036042	-0.010733	-0.10715	-0.078334	-0.18633	-0.0527	-0.18008	-0.043222	-0.065279	-0.070192	-0.061832	0.11608	0.086319	0.041306	-0.034438	-0.051417	-0.051379	-0.035585	-0.082312	-0.068226	-0.054553	-0.085782	-0.1214	-0.10142	-0.032859	0.034961	-0.042678	-0.0050779	-0.046074	-0.074505	-0.079315	0.024855	0.022212	-0.09963	-0.035275	0.049303	0.20061	-0.049696	0.013884	-0.031513	-0.087361	0.10192	-0.019155	-0.084826
Di(3-methyl-4-octy	-0.10186	0.10673	-0.066814	-0.04318	-0.0092829	0.0033427	-0.087246	-0.11498	-0.11908	-0.17226	-0.090118	-0.16101	-0.063293	-0.018844	-0.14582	-0.035209	-0.036449	-0.054802	-0.079532	-0.070173	-0.073783	-0.073516	0.10866	-0.010094	-0.050839	-0.12928	-0.11126	0.018807	-0.061265	0.032215	-0.035594	-0.016813	-0.027304	-0.11129	-0.11223	-0.2274	-0.13232	0.036582	-0.12631	0.067331	-0.071315	0.094611	0.082544	0.072392	-0.028623	0.1066	-0.065486	-0.0005338	-0.025808
Benzylamine	-0.099293	-0.13644	-0.075512	-0.12307	-0.10737	-0.13792	-0.055427	-0.031114	-0.018007	-0.09656	-0.0081645	-0.088045	-0.015625	-0.022157	-0.070211	-0.010367	-0.0086499	-0.0059505	-0.012463	0.061987	-0.008896	-0.0085964	0.147	0.035352	-0.034329	-0.034145	-0.030822	-0.14909	-0.10014	-0.031672	-0.012987	-0.0095392	-0.011739	-0.0099075	-0.017403	-0.0070557	0.02238	-0.0056166	-0.079296	0.08513	-0.090345	0.054251	-0.043829	-0.042328	0.016704	-0.027311	0.037544	-0.017578	-0.018277
Lacosamide	-0.097129	-0.13646	-0.077797	-0.12416	-0.10829	-0.13941	-0.053519	-0.032066	-0.018678	-0.097186	-0.0090354	-0.089163	-0.015878	-0.022585	-0.065969	-0.010194	-0.0090056	-0.0066587	-0.012798	0.060673	-0.0090201	-0.0087144	0.14636	0.037963	-0.034354	-0.034315	-0.030898	-0.15026	-0.099609	-0.031848	-0.012773	-0.0090106	-0.011345	-0.0096636	-0.01724	-0.0041273	0.024481	-0.0069299	-0.078554	0.079719	-0.093322	0.056998	-0.045055	-0.043838	0.016429	-0.026368	0.039279	-0.018625	-0.018928
Carbamazepine	-0.046862	-0.025715	-0.025648	-0.0062074	0.050385	-0.048412	0.013744	-0.042988	-0.024966	-0.037995	-0.012123	-0.11833	-0.021837	-0.030595	0.029316	-0.013626	-0.012059	-0.024165	-0.017119	-0.019337	-0.012035	-0.012037	0.10436	0.066983	0.01241	0.10458	0.03203	-0.13608	-0.076826	-0.039579	-0.016901	-0.012027	-0.015168	-0.012894	-0.023112	0.040892	-0.047546	0.0067307	-0.020827	-0.11762	-0.11362	0.14336	0.082805	-0.026396	-0.011031	-0.026986	-0.0081013	-0.024917	-0.025275
Carbamazepine-10,11-epoxide	-0.048713	-0.030285	-0.028415	0.0039157	0.063081	-0.047416	0.026478	-0.042116	-0.024474	-0.041772	-0.011898	-0.11586	-0.021324	-0.030039	0.02642	-0.013392	-0.011814	-0.023698	-0.016773	-0.018929	-0.011792	-0.01177	0.083868	0.077046	0.016402	0.11415	0.037038	-0.14042	-0.083967	-0.038345	-0.016565	-0.011799	-0.014874	-0.012651	-0.022617	0.053667	-0.036116	0.010662	-0.017364	-0.11224	-0.11319	0.15645	0.05724	-0.023622	-0.0069752	-0.024665	0.00044231	-0.024362	-0.024762
Bilirubin	-0.006002	0.038052	-0.086625	-0.0080311	0.18029	-0.015585	-0.10279	-0.09728	-0.039142	-0.17148	-0.13108	-0.074981	-0.043487	0.075754	-0.1325	0.014201	-0.051894	-0.014364	-0.10258	-0.022523	-0.090876	-0.090954	-0.14184	-0.085075	-0.13018	-0.14612	-0.10263	-0.107	-0.086153	0.27179	0.12208	0.19041	0.16559	-0.079935	-0.18049	0.10143	0.0057265	-0.024477	-0.11014	-0.20007	-0.061025	-0.041337	-0.014596	-0.052425	-0.076972	-0.093714	0.033153	-0.049946	-0.055365
SM (d18:1/18:1)	-0.081788	0.090825	0.057792	-0.039421	-0.051314	-0.042378	8.4865e-05	-0.040182	-0.020455	-0.078924	-0.015828	0.096667	0.013056	-0.085392	-0.13744	0.01739	-0.0002499	0.0079452	-0.015507	0.0087506	-0.020257	-0.020244	0.10889	0.088656	0.083309	0.030818	0.052577	0.26354	0.17872	-0.0007251	0.0012932	0.0021958	0.0019469	-0.10539	-0.18455	-0.011112	-0.057035	-0.021722	0.072138	-0.073111	-0.053891	-0.0069818	0.029564	0.0865	-0.014668	0.058154	-0.13613	-0.13729	-0.070781
Creatinine	-0.0959	0.078982	0.10649	-0.042771	-0.061799	0.15514	-0.053043	0.22229	0.19355	-0.16003	-0.070395	0.04818	-0.062606	-0.042226	0.14223	0.13634	-0.048821	-0.013303	-0.038738	-0.0048555	-0.0072221	-0.0073126	-0.10269	-0.24456	-0.10205	-0.10222	-0.07142	-0.16972	-0.034369	-0.0066576	-0.031496	-0.0027881	-0.017661	-0.02707	0.18569	0.29507	0.11087	0.084559	0.12538	0.07302	-0.051861	-0.034455	-0.018991	-0.019791	-0.095995	-0.11788	-0.10919	-0.019447	-0.14611
L-Leucine	-0.12361	0.0091688	0.056711	-0.027501	-0.06233	0.2314	0.088722	-0.051269	0.030902	-0.092501	-0.039284	0.034428	-0.050178	-0.07964	0.0014775	-0.046274	-0.037095	-0.053518	-0.054387	0.068203	-0.040062	-0.040014	0.0053163	-0.17787	0.0095989	-0.028536	0.012447	-0.15596	-0.1202	-0.028162	-0.055678	-0.041709	-0.051155	-0.027051	-0.075549	0.25501	0.058995	-0.095028	-0.0624	-0.12942	0.052416	-0.1318	-0.028159	-0.13267	-0.091631	0.0074175	-0.0085372	0.023526	-0.061385
PC (16:0/22:6)	-0.071046	0.19931	0.045822	-0.090227	-0.13222	0.042654	-0.099028	0.0019966	0.023574	-0.050147	-0.074675	0.12109	0.011077	-0.10376	-0.019934	0.041098	0.06921	0.043179	0.023782	-0.015871	-0.03111	-0.031197	0.13247	0.073435	0.051698	-0.037776	-0.041845	-0.09873	-0.15586	-0.068669	0.0086618	-0.040752	-0.017656	-0.053497	-0.12252	0.097288	0.065788	0.11842	0.42985	-0.022261	-0.13082	-0.024449	0.066909	0.06373	0.021923	0.1057	-0.23549	-0.076939	-0.061367
4-Acetamidobutanoa	-0.14086	0.058985	0.013156	-0.080631	-0.11314	0.11276	0.046395	-0.068075	-0.031787	-0.011094	-0.0089063	0.11853	-0.017787	-0.036997	-0.10086	-0.021484	-0.014193	-0.018066	-0.016811	-0.011349	-0.0097626	-0.0094416	0.15179	-0.034951	0.056527	-0.038773	-0.020978	-0.13285	-0.060035	-0.02136	0.00061629	0.011292	0.0064209	-0.015998	-0.020631	0.1795	-0.016667	0.10728	0.37309	-0.017395	-0.089724	-0.091315	0.04823	-0.019587	-0.0029409	0.10368	-0.014182	0.1149	-0.016471
Choline cation	-0.2728	-0.10949	-0.092489	-0.07757	-0.13092	-0.17052	-0.036593	-0.10736	-0.11499	-0.1276	-0.007402	0.10032	0.0040974	-0.050735	-0.053452	0.001688	0.062977	0.098062	-0.051198	-0.13403	-0.1274	-0.12721	0.24544	0.13133	-0.08621	-0.11309	-0.10603	-0.068656	-0.22942	0.1068	0.0075219	-0.037525	-0.016494	-0.049601	-0.096302	0.074213	-0.025667	0.064758	0.04729	0.022781	-0.054229	0.19026	0.051976	0.017158	-0.073653	0.11493	-0.0027844	-0.0071674	-0.085383
Hypoxanthine	-0.086983	-0.05439	-0.070676	-0.072953	-0.13596	-0.0010096	0.054349	-0.043283	-0.096549	0.064728	0.077193	0.051319	-0.044548	-0.064935	0.15865	-0.10694	0.042403	0.022215	-0.12917	-0.22074	-0.21484	-0.21483	0.13951	0.05405	-0.068906	-0.068558	-0.055974	-0.008565	-0.095698	-0.13564	-0.14204	-0.20819	-0.18547	0.099494	0.054235	0.099399	0.076176	-0.032355	-0.068681	0.13527	-0.091139	0.04696	0.094471	0.075495	-0.10797	0.056249	0.058441	0.088029	0.087926
Midazolam	0.068396	-0.063752	-0.071185	-0.032627	0.065245	-0.028069	-0.02889	-0.00027949	-0.044616	-0.14521	-0.0257	-0.21207	-0.01648	-0.064612	-0.040094	-0.028863	0.33197	0.30905	0.28674	0.097946	0.080945	0.081207	-0.19435	-0.26392	-0.07326	-0.04611	-0.061471	-0.1138	-0.096848	-0.017281	0.17817	-0.025535	0.077572	-0.027262	0.026164	0.12964	0.11488	0.014712	0.044403	-0.21804	-0.10264	-0.23053	-0.14685	-0.15646	-0.083705	-0.084928	0.028083	-0.052499	-0.053522
1'-Hydroxymidazola	0.016396	-0.077204	0.0059277	-0.095821	-0.073154	0.052465	-0.039958	0.1369	-0.010793	0.00046182	-0.014103	-0.045998	-0.019565	-0.035744	-0.10206	-0.015888	0.12447	0.11809	0.48441	0.45015	0.5428	0.5431	-0.094685	-0.10157	0.059828	0.13186	0.066845	0.13418	0.10372	-0.04012	0.063008	-0.014045	0.02471	-0.015021	0.081737	0.026503	-0.056942	-0.018051	-0.05763	-0.076274	-0.053059	-0.12046	-0.082172	-0.088561	-0.052054	-0.049431	0.0083574	-0.028777	-0.029413
Linezolid	-0.11267	-0.080238	-0.071486	-0.14323	-0.11556	-0.067764	-0.070451	0.067957	-0.014846	-0.078223	-0.011187	-0.0924	-0.019423	-0.028388	-0.12202	-0.012626	-0.010732	-0.01778	-0.015855	-0.017802	-0.011116	-0.010825	-0.092212	-0.13493	-0.040675	-0.042393	-0.037934	0.13575	0.073637	-0.042527	-0.01559	-0.011122	-0.014048	-0.011934	-0.021367	0.0054711	-0.051204	0.067087	-0.068476	-0.11225	-0.0041253	-0.15074	-0.064898	-0.069795	-0.043241	-0.045213	-0.015994	-0.022978	-0.023357
L-Propionylcarniti	-0.11851	-0.19857	-0.098272	-0.12186	-0.13517	-0.14978	-0.056591	0.097819	-0.015254	-0.063052	-0.015424	-0.11054	-0.026252	-0.021768	-0.064269	-0.012195	-0.0095857	-0.021129	-0.018247	-0.019951	-0.015526	-0.015435	-0.065779	-0.10899	-0.051744	-0.056217	-0.050712	0.14057	0.0066572	-0.048376	-0.017428	-0.014402	-0.01679	-0.016481	-0.022329	-0.020116	-0.0050309	0.068248	-0.085382	-0.068493	0.016564	-0.16565	-0.058691	-0.070825	-0.045903	-0.047073	0.0060207	-0.027147	-0.030524
LPC (18:3)	-0.094268	-0.22678	-0.1422	-0.094976	-0.035008	-0.062047	0.019453	-0.085437	-0.13239	-0.17577	-0.049916	-0.24843	-0.045187	-0.073629	-0.084582	-0.018662	0.088062	0.050289	0.060557	-0.011616	0.00079474	0.00079847	-0.17386	-0.26531	-0.1437	-0.10951	-0.10148	-0.064615	-0.13162	-0.087639	0.0098384	-0.053252	-0.023792	0.089183	0.053512	-0.019944	0.19685	0.10074	-0.012446	-0.22563	0.32704	0.014005	-0.14124	-0.1803	0.24366	0.058956	0.082582	-0.014791	-0.01557
(3-Carboxypropyl)t	-0.13407	-0.015537	-0.2077	-0.16328	-0.065341	-0.067106	-0.15896	-0.096344	-0.16245	-0.16679	-0.11549	-0.17148	-0.12862	-0.054019	0.073115	0.29146	-0.031885	-0.026013	-0.096751	-0.068972	-0.10216	-0.10242	-0.58315	-0.64879	-0.18459	-0.19344	-0.17037	-0.14667	-0.09488	-0.065249	-0.070834	-0.06448	-0.071307	0.0042369	0.067754	0.14436	0.18602	0.1033	-0.0084961	-0.091647	-0.014476	0.011199	-0.047319	0.018656	0.049056	-0.052737	0.029439	-0.036626	-0.13961
Creatine	0.10081	-0.083063	-0.041077	-0.16761	-0.038853	-0.11671	-0.091489	-0.052861	-0.077645	-0.23816	-0.048968	-0.11491	-0.010296	0.01207	0.02522	0.055406	0.065049	0.03504	-0.0060771	0.045392	-0.068957	-0.068933	-0.27392	-0.47728	-0.085912	-0.075587	-0.048418	-0.10574	-0.093279	0.055579	0.07637	0.046418	0.06425	0.095419	0.071569	0.082346	0.048912	0.025046	-0.1189	-0.17486	-0.060208	-0.035632	-0.12757	-0.15601	-0.052914	-0.088476	0.226	0.073347	0.043467
L-Carnitine	-0.005029	-0.070164	-0.1587	-0.14282	-0.056924	0.020453	-0.095024	-0.06145	-0.095903	-0.2549	-0.11591	-0.11303	-0.053999	0.030424	0.15087	0.068512	0.022019	0.005017	-0.055351	-0.03785	-0.096235	-0.096365	-0.42212	-0.68789	-0.16543	-0.19795	-0.17138	-0.2245	-0.081163	-0.011513	-0.043259	-0.070308	-0.060302	0.040012	0.13304	0.26949	0.36439	0.12324	0.068482	-0.22837	-0.068801	-0.019705	-0.13711	-0.13044	0.12831	-0.027046	0.064858	-0.0739	-0.13683
Inosine	-0.026271	-0.097807	-0.26107	-0.13073	-0.037147	-0.12686	-0.13941	0.06159	0.083327	0.12694	0.031475	-0.063046	0.027227	-0.039119	0.16745	-0.020365	0.048686	0.03427	-0.060606	-0.11938	-0.12739	-0.12736	-0.11394	-0.0032275	-0.053697	-0.00037065	0.0077081	0.058196	-0.076689	-0.17712	-0.075248	-0.12975	-0.10882	0.042318	0.097613	0.0098499	0.11309	0.15966	-0.0080019	0.068501	-0.031888	0.13029	-0.024221	0.059868	0.012725	-0.010098	0.046599	0.14269	0.062255
Kelevan	0.038675	-0.12578	-0.14605	-0.0037618	0.093654	-0.080232	0.020906	-0.0349	-0.018047	-0.13101	-0.060308	-0.054499	0.13223	0.04056	-0.03925	0.064512	0.15836	0.13594	0.16919	0.14728	0.082776	0.08318	0.081297	0.041219	-0.14319	-0.10057	-0.10576	-0.056441	-0.10887	-0.0091579	0.13191	0.046024	0.092503	-0.062453	0.0053509	-0.065083	-0.042016	0.064665	-0.022588	0.013287	-0.036788	-0.23292	-0.0096099	-0.025639	-0.14633	-0.090221	0.089069	0.088715	0.084155
Urea	0.12455	-0.060841	-0.17681	0.21605	0.13951	-0.0039096	-0.035151	0.078876	0.14724	0.011367	0.040758	-0.0093511	0.12724	-0.11256	0.1337	0.19367	0.036507	0.05539	0.0083982	-0.043713	-0.022608	-0.022868	-0.1351	-0.0063049	0.062202	0.16267	0.16142	-0.049995	-0.01094	0.012017	0.0033066	-0.023109	-0.010831	-0.044824	-0.00064579	0.00081527	-0.027965	-0.043727	-0.027931	-0.12393	-0.066055	-0.098923	-0.25163	-0.15839	-0.17291	-0.24296	0.17791	-0.095286	3.0083e-05
1(2H)-Pyrimidineac	0.1449	-0.057734	-0.12375	-0.062987	0.006413	-0.019524	-0.040353	-0.069152	-0.043419	-0.12792	-0.021381	-0.14467	0.080657	-0.05281	0.078015	-0.023594	-0.019556	-0.031378	-0.02885	0.032153	-0.021201	-0.021488	-0.19174	-0.26242	-0.078486	-0.071527	-0.065051	-0.23621	-0.10854	-0.0091939	-0.028892	-0.021249	-0.026339	-0.022676	-0.03957	0.099473	0.04595	-0.025991	-0.017807	-0.36682	-0.13683	-0.12647	-0.096435	-0.12255	-0.035978	-0.084056	0.16864	-0.042564	-0.044543
Lopinavir	0.068739	0.0041525	-0.1815	-0.067212	0.053367	0.0011476	-0.10167	-0.080695	-0.054986	-0.16381	-0.027479	-0.18566	0.082979	-0.067723	-0.012898	-0.030545	-0.022967	-0.038267	-0.035492	0.14314	-0.027231	-0.027538	-0.24526	-0.33168	-0.10005	-0.08529	-0.075351	-0.30391	-0.20885	0.013119	-0.035709	-0.027259	-0.033106	-0.029013	-0.048908	0.12166	0.097927	0.13423	0.06577	-0.39058	-0.12908	-0.013556	-0.08318	-0.14359	-0.063172	-0.10542	0.12389	-0.054768	-0.057148
Ritonavir	0.038994	-0.047544	-0.12252	-0.14579	-0.04909	-0.067135	-0.10744	-0.071754	-0.048543	-0.13454	-0.024187	-0.16871	0.035165	-0.060121	-0.034752	-0.026975	-0.020288	-0.03647	-0.031519	0.037435	-0.023971	-0.024193	-0.21693	-0.2925	-0.089519	-0.079656	-0.072801	-0.21851	-0.13148	0.026347	-0.031501	-0.024011	-0.02917	-0.025649	-0.04414	0.1084	0.089105	0.095474	-0.021614	-0.36131	-0.11146	-0.096863	-0.10983	-0.1406	-0.045585	-0.0957	0.093058	-0.04866	-0.050464
Azithromycin	0.028356	0.02104	-0.13855	-0.10557	0.014884	0.028441	-0.12871	0.073353	-0.025813	-0.097178	-0.015912	-0.010362	0.026768	0.095908	-0.014695	-0.038657	0.097693	0.075445	0.081975	0.033538	0.020568	0.020509	-0.20885	-0.24861	-0.11809	-0.090312	-0.08926	-0.21245	-0.16322	-0.032145	0.028704	-0.037383	-0.0056647	-0.03735	-0.057687	0.1223	0.11872	-0.037136	-0.11671	-0.21724	-0.14974	0.17201	-0.13631	-0.10222	-0.015494	-0.06441	0.058704	-0.077412	-0.073131
Hydroxychloroquine	0.070119	0.016448	-0.0048581	-0.036207	0.043701	-0.027548	-0.01449	-0.076743	-0.051734	-0.12343	-0.0257	-0.12333	-0.0032549	-0.059966	0.031285	-0.028869	0.38021	0.35978	0.24152	0.040012	-0.0255	-0.025361	-0.19461	-0.23571	-0.042344	0.013227	0.023223	-0.23182	-0.13121	0.01674	0.20717	-0.025541	0.092448	0.04658	-0.0040877	0.076217	0.12888	0.047114	0.020855	-0.24518	-0.099881	0.10773	-0.13023	-0.10968	-0.090464	-0.10404	0.079346	-0.052864	-0.053016
Adipoyl-L-carnitin	-0.06553	0.13232	0.24708	0.069468	0.027651	0.090819	-0.032024	0.063175	0.08487	-0.078271	0.032689	0.093741	0.087488	-0.034133	-0.058315	0.039205	-0.020967	-0.016438	-0.020554	-0.015111	-0.0082033	-0.0080833	0.16899	0.14309	-0.0090367	-0.0022528	-0.01212	-0.0072042	0.01127	0.00090997	0.031551	0.055111	0.046057	-0.022255	0.27374	-0.07085	-0.1563	-0.012114	-0.046949	-0.057741	-0.080839	-0.15176	0.075953	-0.026628	-0.063178	-0.053225	-0.10427	-0.039292	-0.018069
Phenylacetyl-L-glu	-0.17045	-0.06694	0.13851	0.070763	0.025129	0.0024764	-0.042426	0.15059	0.18751	0.062962	0.20202	0.014051	0.06992	-0.060492	-0.0958	0.077537	0.0027696	0.044492	-0.017275	-0.020877	-0.025836	-0.025464	0.26373	0.1415	-0.10325	-0.022953	-0.045543	-0.02557	-0.059007	0.20233	-0.03322	-0.04309	-0.040269	-0.041454	0.034636	0.026935	-0.10859	-0.03006	0.012963	-0.20608	-0.17473	-0.085742	0.0046084	-0.042769	-0.059884	0.046717	-0.018063	0.039741	-0.017273
Hippuric acid	-0.16981	0.12043	0.25558	0.16294	0.054911	0.0077966	0.0362	-0.048677	-0.025551	-0.093785	-0.0081877	0.025847	0.006834	0.019079	-0.047199	-0.0079188	-0.021027	-0.025274	-0.034722	-0.03135	-0.027739	-0.027457	0.28634	0.27053	0.0551	0.10203	0.085837	0.066611	-0.13385	-0.069496	-0.032655	-0.024681	-0.030013	-0.032215	0.11241	-0.11836	-0.18009	0.0018318	-0.031024	-0.0057586	0.033765	0.081137	0.15978	0.02987	0.0076285	0.13051	-0.18394	-0.031787	-0.04959
Trimethylamine N-o	-0.050688	-0.011809	0.13293	0.13586	0.090261	0.071935	-0.0050343	0.12248	0.069222	-0.044497	-0.0077203	0.014637	0.047614	0.026494	-0.049167	0.012476	0.050016	0.05014	0.0091107	0.15625	-0.033759	-0.033438	0.1387	0.15244	-0.081447	-0.060774	-0.047661	0.094701	-0.063858	0.13666	0.238	0.25863	0.26204	-0.032245	0.024165	-0.0071132	-0.1238	-0.042272	-0.012651	0.039222	0.045999	-0.048646	0.10635	0.063489	-0.018821	0.081985	-0.016149	0.2139	0.0087852
Omeprazole	-0.075257	-0.10103	-0.005337	-0.063919	-0.027952	-0.15484	0.036781	0.031861	0.046244	0.030828	-0.021571	0.19906	-0.063335	0.19312	0.10315	0.013966	-0.029842	0.11002	0.067022	0.14472	0.11841	0.11857	-0.036074	-0.044668	-0.012957	0.086757	0.065239	0.12937	-0.0063171	0.12233	-0.047376	-0.036614	-0.044024	0.33704	0.46836	0.11438	0.10208	0.14219	0.081368	0.042962	-0.13185	0.15673	0.061223	0.015241	-0.097722	-0.094807	-0.037192	-0.070102	0.068538
Omeprazole sulfone	-0.085386	-0.1026	-0.03538	-0.048063	0.0085721	-0.22579	-0.048739	0.07089	0.11025	0.071931	0.0068789	0.1168	-0.063727	0.22926	0.0079647	0.1146	-0.016864	0.10802	0.037578	0.048455	0.066734	0.067094	0.040757	0.043901	-0.034863	0.035791	0.019507	0.16839	0.032086	0.10497	-0.044971	-0.043142	-0.046309	0.096176	0.31748	-0.046145	-0.0031263	0.084629	0.060881	0.1168	-0.066378	0.11861	0.011582	-0.013395	-0.096898	-0.096791	-0.014551	-0.064867	-0.0069976
3-Hydroxybutyrylca	-0.056625	0.05011	0.025709	0.12468	0.14428	0.01852	0.093574	0.087493	0.16697	0.068399	-0.022244	0.11815	0.16573	-0.023548	-0.012472	-0.0042465	-0.021868	0.012532	-0.046483	-0.06024	-0.042795	-0.042942	0.026607	0.14707	0.13191	0.13858	0.18146	0.091447	0.11143	0.19439	0.12742	0.17437	0.15962	-0.049259	0.007017	0.031435	-0.022715	-0.0050715	0.0058828	-0.025614	-0.11246	-0.11343	0.03658	0.14709	-0.023205	-0.071371	-0.093551	-0.065324	0.1299
Hexanoyl-L-Carniti	-0.12857	0.078821	-0.12424	0.028926	0.10847	-0.061993	-0.0015014	0.040586	0.13873	-0.045101	-0.054648	0.15967	0.08011	0.044429	0.042536	0.23531	-0.012147	0.039224	-0.064158	-0.090095	-0.075614	-0.075616	0.070609	0.10714	-0.040589	-0.022485	-0.010121	0.023918	0.066402	0.14448	0.077852	0.10552	0.096944	-0.057104	0.15664	0.086983	0.089422	0.146	0.17776	-0.006983	-0.12776	0.043492	0.039015	0.0946	-0.085641	-0.1072	-0.10809	-0.1012	-0.030578
Decanoyl-L-carniti	-0.20562	0.027745	-0.034824	-0.013344	-0.023252	-0.14401	0.0043098	-0.14219	-0.079712	-0.03274	-0.054625	0.16474	0.008928	0.032509	-0.039787	0.026287	-0.043597	0.016062	-0.08448	-0.088836	-0.073888	-0.07367	0.17915	0.25867	-0.0013429	0.015477	0.066823	0.21127	0.08457	0.25151	0.022143	0.059939	0.043768	-0.021553	0.15607	0.046188	0.048244	0.078597	0.080255	0.045788	-0.028722	0.082684	0.063568	0.13274	-0.025972	-0.047613	-0.074273	-0.023738	0.01728
Octanoyl-L-Carniti	-0.26511	0.096268	-0.085063	0.041415	0.015731	-0.11467	-0.018673	-0.18628	-0.10833	-0.093468	-0.074693	0.11557	0.011572	0.074058	-0.059992	0.058768	-0.019991	0.027854	-0.059505	-0.071623	-0.061751	-0.061601	0.18077	0.20849	-0.055592	-0.02754	0.011825	0.068162	0.060142	0.13521	0.039692	0.064293	0.055142	-0.04949	0.16458	0.084005	0.083182	0.14743	0.16281	0.061513	-0.016852	0.040066	0.18517	0.17174	-0.086101	-0.06357	-0.13228	-0.043226	-0.029758
1-Methyladenosine	-0.14034	-0.20639	0.058896	0.16921	0.1604	0.023722	0.14075	0.12312	0.098982	0.26809	0.16943	0.31978	0.01176	0.048031	-0.11827	-0.077186	-0.062457	-0.018323	-0.035653	-0.019291	0.0099331	0.0099487	-0.016646	0.14128	0.20411	0.28661	0.25843	0.11725	-0.11483	0.15266	0.074084	0.13826	0.11272	0.22226	0.069062	-0.0072563	-0.030207	0.011117	-0.062871	-0.1255	0.07845	0.08002	0.01871	0.2235	0.084551	-0.075516	0.072092	0.0029908	-0.021963
lenticin	-0.20845	-0.12384	-0.19807	0.030163	-0.016207	-0.069109	-0.00042329	0.10833	0.12736	0.0031977	-0.072046	0.18413	0.073865	0.15148	-0.10978	-0.085329	-0.0634	-0.0067146	-0.087119	-0.073198	-0.059078	-0.058993	0.10435	0.17653	-0.090115	-0.11523	-0.11036	0.213	-0.041999	0.073386	-0.043639	-0.0070437	-0.026257	-0.079082	-0.11384	0.046617	-0.0086303	-0.078088	-0.091376	-0.015264	0.018009	0.12461	0.074216	0.17812	0.10738	0.13612	0.029215	-0.12133	-0.094511
L-Phenylalanine	-0.21842	0.017086	-0.041608	0.10022	0.11199	-0.0091296	0.005264	0.050339	0.030061	0.1641	0.036183	0.17184	-0.11105	-0.042639	-0.061111	-0.068322	-0.060008	0.016312	-0.10647	-0.12496	-0.088337	-0.088362	-0.037017	0.18837	0.0036292	-0.024304	-0.047107	0.15682	-0.082945	0.12533	-0.018126	0.022146	0.0026413	-0.1017	-0.025601	-0.052233	-0.08062	0.051567	0.00025735	0.076473	0.1164	0.27924	0.07925	0.25867	0.14577	0.026822	-0.11175	-0.053929	-0.054625
ACar 20:4	-0.37117	-0.11502	-0.24218	-0.078813	-0.12417	-0.13105	-0.083989	-0.086987	-0.077778	-0.029405	-0.044705	-0.067188	-0.05797	0.030048	-0.065318	-0.066915	-0.05572	0.023352	-0.086899	-0.104	-0.066318	-0.06562	0.10191	0.13933	-0.16857	-0.17392	-0.16116	0.10776	-0.13329	0.29122	-0.029921	0.0042748	-0.013059	-0.068401	0.018367	0.049708	-0.029652	0.022511	-0.029614	0.0051	0.0075075	0.12214	0.16383	0.13256	0.0069828	0.084111	-0.016441	-0.04162	-0.051312
Linoleoylcarnitine	-0.28539	-0.11651	-0.19471	-0.099583	-0.1055	-0.25112	-0.029155	-0.037305	-0.0020731	-0.014854	-0.036244	-0.014672	-0.066317	-0.00067684	-0.099315	-0.10074	-0.085624	-0.013912	-0.11313	-0.092248	-0.074267	-0.073772	0.11402	0.20025	-0.11708	-0.10736	-0.069415	0.091828	-0.15754	0.4234	0.14211	0.24031	0.20289	-0.058646	-0.031563	-0.02233	-0.036458	0.027538	-0.023919	-0.0074173	-0.058244	0.10755	0.174	0.17779	0.036361	0.16556	0.012781	-0.041422	-0.087869
Acetyl-L-carnitine	-0.26527	-0.084771	-0.097535	0.060628	0.10749	-0.075169	-0.030654	0.1331	0.23344	-0.026171	-0.08213	0.11872	0.097255	0.10495	-0.077698	0.096544	-0.0090766	0.045015	-0.061726	-0.022024	-0.075128	-0.074833	0.11572	0.12618	-0.1002	-0.074126	-0.039156	0.049617	-0.1205	0.18381	0.059147	0.080234	0.073699	-0.087643	-0.022304	0.066398	-0.01842	-0.0094577	-0.064656	-0.063373	-0.083273	0.019417	0.15922	0.23966	0.02095	0.025115	-0.072981	-0.021533	0.06884
Lauroylcarnitine	-0.21514	0.00022643	-0.0644	0.051207	0.064307	-0.14549	-0.037078	-0.14109	-0.060437	0.024386	-0.051386	0.13018	0.033815	0.078313	-0.059581	0.011348	-0.051244	0.038038	-0.095888	-0.085187	-0.082256	-0.081993	0.15172	0.26793	-0.030513	-0.010973	0.02507	0.083326	0.013391	0.50793	0.21262	0.30233	0.27261	-0.059302	0.088198	-0.028227	0.023593	0.016428	0.029926	0.01042	-0.036461	0.14091	0.18217	0.30826	-0.043392	-0.069808	-0.03356	-0.049001	0.0088669
Oleoyl-L-Carnitine	-0.29749	-0.10834	-0.16133	0.012292	0.025723	-0.17008	0.069177	-0.078349	-0.0079686	0.033697	-0.073641	0.16799	0.046521	-0.0017248	-0.053013	-0.039674	-0.084739	-0.015123	-0.14748	-0.1461	-0.12161	-0.12098	0.21405	0.30431	-0.10637	-0.076094	-0.03757	0.12151	-0.082731	0.48711	0.23804	0.35844	0.31589	-0.053004	0.035062	-0.052381	-0.0060211	0.071163	0.049303	0.13673	0.10214	0.12589	0.059814	0.18083	0.020454	0.02408	-0.0055576	0.032743	0.00011173
Palmitoyl-L-carnit	-0.23119	-0.091386	-0.10342	-0.027942	0.056017	-0.17538	0.091772	-0.0087527	0.05071	0.025728	-0.053471	0.12848	-0.013265	0.01287	-0.090068	-0.092961	0.01467	0.064934	-0.061069	-0.11478	-0.096189	-0.095639	0.14469	0.25121	-0.09598	-0.040468	-0.017446	0.078324	-0.11609	0.42782	0.40434	0.49114	0.47298	-0.070726	0.059433	-0.087136	-0.037268	0.05502	0.027993	0.15175	0.060565	0.12139	0.15173	0.28696	0.09579	0.07413	-0.019135	0.04194	0.023864
2-Methylbutyryl-L-	-0.11114	-0.11421	-0.086276	-0.033728	-0.022768	-0.065967	-0.026071	0.096431	0.070051	-0.086294	-0.0085191	0.014536	-0.048657	0.041069	-0.056392	-0.015997	0.060656	0.099033	-0.0010992	-0.055341	-0.057371	-0.057508	-0.10563	-0.070645	-0.14989	-0.16126	-0.14839	0.03733	-0.14737	0.091824	-0.0028787	-0.048756	-0.027898	-0.079632	-0.041844	0.0071557	-0.016197	-0.1109	-0.16036	-0.12618	0.013505	0.033904	-0.072854	0.014936	0.0013636	-0.029514	-0.032559	-0.090154	-0.087575
Tryptophan	-0.29531	-0.1775	-0.24924	-0.075506	-0.045925	-0.073426	-0.049363	0.006083	-0.069695	-0.13612	-0.10811	-0.10624	-0.095401	0.081361	-0.047694	-0.099838	-0.057167	-0.043157	-0.1141	-0.051565	-0.10182	-0.10176	-0.073622	-0.089516	-0.35659	-0.35745	-0.34958	0.006253	-0.20581	0.0012708	-0.080792	-0.057805	-0.072804	-0.092916	-0.01091	-0.020354	0.055845	-0.017351	-0.016655	0.11525	0.28579	0.074556	0.13283	0.1527	0.12654	0.060796	-0.052617	0.027167	-0.07389
1,2-Diamino-2-methylpropane	-0.18839	-0.13827	-0.17636	-0.075136	0.022355	-0.099614	-0.021193	0.070892	-0.037332	0.011924	0.029608	0.0074291	-0.056659	0.031434	-0.02975	-0.099937	0.051561	0.033966	0.018757	-0.017481	-0.021984	-0.021971	-0.20271	-0.14214	-0.079851	-0.061802	-0.080511	0.0855	-0.17947	-0.1853	-0.11216	-0.17791	-0.15391	0.082727	0.054133	0.014775	0.11734	0.0043972	-0.13393	0.13103	0.22637	0.061256	0.047496	0.1323	0.06411	-0.016384	-0.010343	-0.05162	0.043022
L-Valine	-0.23984	-0.099188	-0.1762	-0.029441	0.080862	-0.087704	-0.0071714	0.042328	-0.045563	0.0007389	0.014527	0.013102	-0.079682	0.047041	-0.01998	-0.09223	0.036598	0.028652	-0.013602	-0.02644	-0.052156	-0.052126	-0.20086	-0.14523	-0.085631	-0.046299	-0.064326	0.060452	-0.21323	-0.16727	-0.1353	-0.1956	-0.17536	0.086244	0.049095	0.0070186	0.091708	0.0014537	-0.079408	0.12659	0.22623	0.067107	0.042359	0.11796	0.075417	-0.025787	-0.037637	-0.055844	-0.0091418
L-Isoleucine	-0.0078451	-0.0031193	-0.045732	0.072998	0.032439	-0.016598	-0.018305	0.061569	0.025128	0.24863	0.15511	-0.037705	0.0093679	-0.032275	0.024798	0.0026607	-0.024368	-0.01285	-0.06135	-0.1056	-0.060669	-0.060811	-0.057661	0.159	-0.011402	0.05704	0.015124	0.16741	0.10983	-0.036337	-0.049883	-0.043894	-0.049359	-0.0024137	-0.033589	-0.19423	-0.050614	-0.1146	-0.087103	0.096777	0.11782	0.057845	-0.014453	0.0938	0.18214	0.06317	-0.10045	-0.037404	0.15641
L-Methionine	-0.029245	-0.047413	-0.11871	0.01261	0.047463	-0.17343	-0.063544	0.029469	-0.027488	-0.058513	-0.07809	-0.20065	-0.056867	0.1063	-0.00027635	0.0070143	0.033665	0.029436	-0.034267	-0.061205	-0.078017	-0.078025	-0.079524	-0.11771	-0.14755	-0.14442	-0.12617	-0.0072216	0.032621	0.14876	0.14768	0.15836	0.16136	-0.058933	0.01732	-0.18591	-0.072991	-0.070552	0.036837	-0.036173	0.069941	-0.13426	-0.018621	-0.040296	0.10798	0.034911	0.018799	-0.12434	-0.047791
DL-Octopamine	-0.058732	-0.16816	-0.22242	-0.0052014	0.053778	-0.15406	-0.087803	0.076711	-0.0061573	0.081829	-0.017232	-0.076733	0.020426	0.010412	-0.063389	-0.0066761	0.010847	0.037006	0.0021309	-0.034508	-0.0068921	-0.0068314	-0.16093	0.021372	-0.023704	-0.039951	-0.063636	0.098782	-0.061994	0.27442	0.19468	0.23377	0.22625	-0.052459	-0.054948	-0.19494	-0.055538	-0.070713	-0.083264	-0.12376	0.050501	0.03376	-0.0023436	0.18817	0.19114	0.05937	0.1022	-0.061145	0.0082548
L-Tyrosine	-0.067333	-0.13835	-0.2074	0.019724	0.073807	-0.12673	-0.077616	0.060909	-0.022961	0.079058	0.00055343	-0.092922	-0.0028429	0.00088198	-0.03745	-0.0041408	0.031597	0.058559	-0.0017487	-0.06818	-0.031416	-0.031327	-0.17036	0.0035139	-0.040676	-0.043324	-0.066133	0.095238	-0.069479	0.26721	0.17561	0.19461	0.19528	-0.056796	-0.051407	-0.17483	-0.017854	-0.040543	-0.030082	-0.1009	0.11529	0.054303	-0.018384	0.17385	0.19738	0.053004	0.0744	-0.057684	-0.026237
Ethylhexadecyldime	-0.24632	-0.17563	-0.17813	-0.14201	-0.099238	-0.1601	-0.088561	0.059945	0.0013268	-0.056178	-0.019821	-0.027232	-0.079542	-0.031834	0.046324	-0.060068	-0.023274	0.0095139	-0.024779	0.096385	-0.01194	-0.011805	0.05676	0.036418	-0.080559	-0.054656	-0.060309	0.11847	-0.20872	0.12754	0.01459	0.035638	0.026788	-0.00082089	0.14972	0.045531	0.03967	0.080408	0.030643	0.12452	0.01293	0.079461	0.062102	0.040227	0.050505	0.049105	0.017502	0.0056245	-0.064597
n-Octadecylamine	-0.41993	-0.31279	-0.20174	-0.14772	0.026364	-0.20958	0.088024	-0.098349	-0.06003	-0.05414	-0.076909	0.076881	-0.069103	-0.056846	-0.16311	-0.032303	-0.095399	-0.082006	-0.13371	-0.11324	-0.093332	-0.092932	0.1231	0.03424	-0.01505	0.04943	0.086458	0.00089877	-0.20413	-0.023234	-0.1439	-0.1083	-0.13254	-0.054181	0.08588	0.072911	0.10522	0.30035	-0.019567	0.2485	0.15859	-0.0095776	-0.011782	-0.0053216	0.076067	-0.060442	-0.032603	0.16837	0.0081556
2-Lysophosphatidyl	-0.20566	-0.25398	-0.23138	-0.11096	-0.080667	-0.040979	0.059881	0.092921	0.024836	-0.018073	0.014361	-0.041235	-0.13717	-0.0050873	-0.14984	-0.00083498	0.032203	0.077167	0.082304	0.088617	0.082522	0.082474	-0.049543	-0.073305	-0.11912	-0.087368	-0.09303	0.069011	0.00874	0.060956	0.021382	0.002511	0.01226	0.015837	0.03808	0.15907	0.15911	0.029922	0.016631	0.0067116	0.12656	0.0077703	0.016378	0.13652	0.022602	-0.016045	-0.10305	-0.077267	0.01279
PC (p-16:0/0:0)	-0.26152	-0.26391	-0.09293	-0.11896	-0.11663	0.020376	0.091857	0.074398	0.074993	-0.0025146	0.033353	-0.10361	-0.066743	-0.021471	-0.033222	-0.012481	-0.025909	-0.012214	-0.05633	-0.00033873	-0.052192	-0.052192	-0.071191	-0.039459	-0.059818	-0.0089855	-0.013883	0.11761	0.11118	-0.10855	-0.072344	-0.070362	-0.075193	0.013829	0.0086744	0.044534	0.13873	0.027675	0.2083	0.088819	0.23786	0.040635	0.10777	0.059858	0.046066	-0.024721	-0.092904	-0.10658	-0.066242
LPC (o-16:0)	-0.33906	-0.36999	-0.20185	-0.11251	-0.10643	-0.02521	0.090132	0.091336	0.056816	-0.049804	7.3692e-05	-0.10498	-0.096759	0.087012	-0.11108	-0.023743	-0.072011	-0.052207	-0.09586	-0.012499	-0.063185	-0.063063	-0.040924	-0.087293	-0.051488	-0.00084841	0.0085325	0.19348	-0.021966	-0.069866	-0.093526	-0.06245	-0.081777	-0.014793	0.025002	0.16015	0.17578	0.13134	0.087705	0.037384	0.20406	-0.0093025	0.063379	0.046146	0.041111	-0.057122	-0.035062	-0.036726	-0.081283
LPC (20:2)	-0.25876	-0.29287	-0.15222	-0.16531	-0.27937	-0.081951	0.13029	0.070124	0.073868	0.0015192	0.10106	-0.021287	-0.09194	-0.1061	-0.007789	0.055809	-0.087781	-0.054196	-0.082738	-0.084679	-0.030937	-0.030718	0.055156	0.021188	-0.10192	0.01176	-0.013273	0.33249	0.23629	-0.080924	-0.029345	0.02898	0.00063132	0.098743	0.28996	0.16165	0.16781	0.21815	0.15116	0.11211	0.13981	0.13069	-0.042525	0.033506	0.024783	0.00041371	-0.010947	-0.0060333	-0.05058
PC (18:1/16:0)	-0.40096	-0.34636	-0.22142	-0.18137	-0.18988	-0.11732	0.071444	0.068531	0.0096455	-0.071258	-0.016686	-0.0044465	-0.027577	-0.082332	-0.061091	-0.016207	-0.10037	-0.081414	-0.14261	-0.1177	-0.10029	-0.099988	0.20381	0.1082	-0.064245	-0.022235	-0.019495	0.24177	0.072735	0.010618	-0.087399	-0.034087	-0.063373	0.072452	0.157	0.15192	0.15838	0.19104	0.10396	0.18546	0.13427	0.14401	0.02429	0.12344	0.067436	-0.014889	-0.0030155	0.096126	0.0068352
LPC (16:0)	-0.34054	-0.32171	-0.20436	-0.21198	-0.18391	-0.11944	-0.0038012	0.11054	0.090341	-0.10054	-0.00066653	0.034425	-0.052061	-0.0362	-0.15402	0.026631	-0.13681	-0.10753	-0.095371	-0.035546	-0.0022777	-0.0021926	0.14376	0.10322	-0.066651	0.037677	0.032791	0.26293	0.10284	-0.025711	-0.10437	-0.027817	-0.068646	-0.018456	0.065734	0.17605	0.12219	0.1455	0.029601	0.13588	0.13508	0.16148	-0.013473	0.044435	0.11466	0.018409	0.049878	0.11212	-0.1038
Miltefosine	-0.40586	-0.36012	-0.23778	-0.24514	-0.16652	-0.2796	-0.056667	0.037733	-0.058148	-0.1186	-0.053395	-0.014551	-0.057039	-0.053804	-0.10177	-0.049575	-0.05115	-0.056745	0.0078875	0.05508	0.058435	0.058445	0.047853	0.03117	-0.012315	0.054302	0.069146	0.32072	-0.15191	-0.10308	-0.11743	-0.10779	-0.11856	-0.045736	0.031856	0.10082	0.10202	0.2198	-0.045256	0.24661	0.24042	0.13336	0.039286	0.07808	0.17214	0.085095	0.037131	0.10278	-0.023015
LPC (p-18:0)	-0.35095	-0.41225	-0.17273	-0.27197	-0.26817	-0.26233	-0.066556	0.022523	-0.02296	0.030919	0.047105	-0.035168	-0.024569	-0.084979	-0.11363	-0.051037	-0.017898	-0.008279	-0.04031	-0.053088	-0.037792	-0.037412	0.032921	0.022497	-0.0015538	0.029893	0.035194	0.2737	0.087918	0.0057061	-0.021557	-0.013313	-0.018293	-0.0042765	0.030539	0.023879	0.17002	0.10763	-0.0061718	0.11486	0.17967	0.066342	0.00033093	0.13545	0.012854	-0.047715	0.024685	0.0052256	-0.0048518
LPC (17:0)	-0.38241	-0.33267	-0.19426	-0.29808	-0.31193	-0.11476	-0.032143	0.026526	-0.053253	-0.048036	0.086767	-0.05022	-0.054734	-0.076317	-0.17879	0.063079	-0.057344	-0.055129	-0.041169	0.0024295	-0.0024688	-0.0022006	0.026989	-0.060651	-0.1093	0.0091553	-0.018491	0.18692	-0.03047	-0.039143	-0.0074769	0.033443	0.014202	0.011971	0.12079	0.12688	0.13937	0.19591	0.025049	0.14726	0.089283	0.11599	0.016651	0.041304	0.064084	0.02048	0.005943	0.14055	0.012328
3,5,9-Trioxa-4-phosphatetracosan-1-aminium, 7-(acetyloxy)-24-carboxy-4-hydroxy-N,N,N-trimethyl-, inner salt, 4-oxide, (R)-	-0.42299	-0.4367	-0.2822	-0.2221	-0.16095	-0.24543	-0.024921	0.047938	0.034563	-0.032244	0.02632	-0.0087945	-0.099508	-0.020941	-0.15735	-0.038907	-0.089136	-0.046551	-0.065041	-0.041276	-0.0053582	-0.0051508	0.1332	0.10807	-0.050984	0.02803	0.029518	0.26085	-0.15127	0.056809	-0.068503	-0.018716	-0.045304	-0.032021	0.038007	0.10759	0.11438	0.12287	-0.10865	0.07218	0.15954	0.22536	0.015104	0.10153	0.16758	0.021085	0.096316	0.14501	-0.013232
PC (18:2e)	-0.1578	-0.29075	-0.078722	-0.12542	-0.18996	-0.1001	0.093699	0.057117	-0.041753	-0.076907	0.027709	0.05209	-0.0063483	-0.12666	-0.071893	-0.043217	0.0062472	-0.022968	0.091447	0.14066	0.11853	0.11828	0.025205	-0.00020559	0.078147	0.18552	0.18515	0.26022	-0.03924	-0.13765	-0.053915	-0.071474	-0.066303	0.18112	0.012208	0.22901	0.15176	0.032809	-0.11361	0.024363	0.083613	-0.021948	-0.054693	-0.029724	0.21119	0.15792	0.069356	-0.047328	-0.073548
PC (18:1e)	0.015935	-0.31221	-0.06743	-0.18869	-0.18598	-0.16996	0.061561	0.020783	-0.083159	0.057007	0.066901	-0.06329	0.0050805	-0.059069	-0.042962	-0.0090151	-0.02569	-0.0085832	-0.024147	-0.036965	-0.0088792	-0.0088088	0.0017826	-0.0060785	0.015501	-0.0053806	0.0017952	0.31681	0.28175	0.11295	-0.014882	0.00049425	-0.0074125	0.10173	-0.037047	-0.090264	-0.0083503	-0.16455	-0.28212	-0.030422	0.041571	0.067849	-0.024795	0.17084	0.028821	-0.031866	0.16116	0.057303	0.0072754
PC (20:4e)	-0.10933	-0.25539	-0.037075	-0.095769	-0.2516	-0.12914	0.0099756	-0.025436	-0.098428	0.024047	0.075815	0.023496	-0.10567	-0.17132	-0.13289	-0.028141	-0.07304	-0.10173	-0.049285	-0.054846	0.001052	0.0010307	0.099746	0.12527	0.0089201	0.047849	0.038984	0.19789	0.098692	-0.11724	-0.12144	-0.096534	-0.1145	-0.056891	-0.14344	-0.13285	-0.01057	-0.061109	-0.20768	0.33748	0.15187	0.11837	-0.0046763	0.16583	-0.03387	-0.02293	0.041982	0.22584	0.095194
Stearamide	-0.29035	-0.2273	-0.13011	-0.19633	-0.1095	-0.27812	-0.14346	-0.068232	-0.07107	-0.077952	0.040889	-0.1296	-0.11152	-0.078594	-0.088819	-0.0034045	-0.076804	-0.073614	-0.12834	-0.089824	-0.10346	-0.10322	-0.056586	-0.12935	-0.15747	-0.13392	-0.14255	-0.099175	-0.1371	0.1133	-0.051419	-0.0067598	-0.03005	-0.096921	-0.098222	-0.11175	0.050019	-0.0073369	-0.062468	0.078243	0.010822	0.036827	-0.01578	0.089598	-0.024676	-0.058358	0.0029464	0.19557	0.064608
Diethylene glycol	-0.33326	-0.23542	-0.17332	-0.16426	-0.12147	-0.16618	-0.047799	-0.094772	-0.094062	-0.11534	-0.027903	-0.13201	-0.13563	-0.065654	-0.12758	-0.051687	0.033733	0.034945	-0.054012	-0.051105	-0.10472	-0.1044	-0.08912	-0.12447	-0.16031	-0.12973	-0.13338	-0.13745	-0.13855	0.18807	0.065215	0.055758	0.06357	-0.080869	-0.12746	-0.017502	0.06979	-0.013189	-0.098592	0.066398	0.035488	-0.016079	-0.0809	0.040721	0.012258	-0.090865	-0.064442	0.056895	0.054665
Triethylene glycol	-0.25629	-0.25895	-0.13968	-0.18763	-0.13198	-0.20322	-0.053406	-0.056329	-0.069818	-0.10947	-0.0043273	-0.11977	-0.10936	-0.070747	-0.10955	-0.032172	0.01506	0.0087378	-0.083431	-0.084557	-0.12735	-0.12697	-0.096017	-0.15185	-0.20575	-0.18843	-0.19044	-0.14647	-0.11866	0.13932	0.043936	0.043355	0.045948	-0.074014	-0.13242	-0.072252	0.058016	-0.048986	-0.07823	0.062177	0.00226	-0.064657	-0.069767	0.062264	-0.016511	-0.085247	-0.013511	0.067835	0.067273
2-Mercaptobenzothi	-0.28032	-0.28684	-0.23365	-0.13015	-0.066968	-0.10892	0.028475	-0.098657	-0.06889	-0.085438	-0.027896	-0.12299	-0.070806	0.047943	-0.07037	-0.030977	0.026404	0.036796	-0.03237	-0.052615	-0.068572	-0.068353	-0.12079	-0.15032	-0.18151	-0.14844	-0.15793	-0.19242	-0.16528	0.14638	0.01647	0.00096088	0.0089568	-0.067416	-0.10128	-0.00129	0.082953	-0.12923	-0.13132	-0.052294	0.072307	0.041219	0.047445	0.13134	0.20289	-0.0023111	-0.010105	-0.036958	0.058556
Tetramethylthiuram	-0.26853	-0.16974	-0.20126	-0.11881	-0.068353	-0.088603	-0.006353	-0.037601	-0.029513	-0.12196	-0.043645	-0.076624	-0.034501	0.0040271	-0.016251	-0.045612	0.10087	0.096395	0.024185	-0.04314	-0.060715	-0.06066	-0.12386	-0.14378	-0.14229	-0.14874	-0.13399	-0.24062	-0.25162	-0.0040273	0.039001	-0.026779	0.0054468	-0.06272	-0.080025	0.029443	0.11781	-0.049265	-0.061888	0.21424	0.12873	0.076095	0.096179	0.22323	0.11258	-0.019111	-0.047294	0.063844	0.042224
1,5-Pentanediamine	-0.15939	-0.116	-0.14559	-0.030449	0.045609	-0.080162	-0.05504	-0.14328	-0.10104	-0.042486	-0.0034066	-0.021558	-0.038661	0.012302	0.024336	-0.026579	0.07854	0.089175	-0.016455	-0.065527	-0.095423	-0.095228	-0.17943	-0.15901	-0.17371	-0.16552	-0.1701	-0.2691	-0.19312	0.14955	0.032863	-0.017397	0.0074853	-0.083653	-0.10287	-0.037151	0.087156	-0.1343	-0.085012	-0.11113	-0.0099428	0.053998	0.02365	0.20742	0.063445	-0.05694	-0.0072994	-0.021143	0.030818
L-Isoleucine, methyl ester	-0.22345	-0.19887	-0.0070363	-0.0087863	0.0777	0.05175	0.041301	-0.052284	-0.033936	0.097828	0.14424	-0.031435	-0.056049	0.090423	-0.052685	-0.045161	0.0099792	0.024956	-0.038664	0.089769	-0.06149	-0.061401	-0.13774	-0.16683	-0.13332	-0.064286	-0.10461	-0.24584	-0.20248	0.13766	-0.03227	-0.047412	-0.042227	-0.069388	-0.10996	0.10403	0.13759	-0.086959	-0.12028	-0.093495	0.034629	0.055191	0.074615	0.18077	-0.013605	-0.12002	-0.014749	-0.070775	-0.0080782
LPC (14:0)	-0.18009	-0.18622	-0.097213	-0.10807	-0.14257	-0.010958	-0.04606	-0.00025399	-0.07864	-0.15745	-0.045521	-0.22846	-0.094326	-0.064959	-0.11514	-0.046936	0.072189	0.037003	0.013723	0.05231	-0.047803	-0.047491	0.014722	-0.070505	-0.17693	-0.16866	-0.16815	0.10158	-0.03313	-0.1215	-0.010421	-0.066337	-0.041196	-0.054762	0.012904	-0.059022	0.010052	-0.046669	-0.0059968	-0.031976	0.17818	-0.032579	0.091915	0.050783	0.22406	0.19013	-0.044274	0.025308	-0.049188
Carebastine	-0.10809	-0.12928	-0.064797	-0.1006	-0.13497	-0.10148	-0.042301	-0.026605	-0.015529	-0.052826	-0.0075774	-0.074638	-0.013786	-0.019068	0.0055506	-0.0085135	-0.0074454	-0.015232	-0.010596	-0.012088	-0.0074826	-0.0072364	-0.060362	-0.078301	-0.019794	-0.02853	-0.025667	0.087593	0.044115	-0.019686	-0.010532	-0.0074653	-0.0094466	-0.0079805	-0.014441	0.0014558	0.0057925	-0.083421	-0.080825	-0.13814	0.053673	-0.0043651	-0.037639	-0.020803	-0.0081886	0.059896	0.019495	-0.015441	-0.015668
LPC (16:1)	-0.13391	-0.20116	-0.11165	-0.1541	-0.16987	-0.14586	-0.10692	-0.015111	-0.026411	-0.12227	-0.027048	-0.14452	-0.0053913	-0.049205	-0.075471	0.019269	0.068766	0.060117	0.0324	-0.018311	-0.019504	-0.019168	-0.094046	-0.18858	-0.10254	-0.089046	-0.088369	0.075863	0.070856	0.0061303	0.053776	0.01589	0.036198	-0.019691	0.071458	-0.065613	0.042193	-0.0018521	0.011715	-0.16558	0.082275	-0.078541	-0.04746	-0.0092597	0.13315	0.071764	0.017454	0.0686	0.013281
Glycerophosphochol	-0.17509	-0.17855	-0.15072	-0.15988	0.038069	0.0074964	0.090274	-0.043103	-0.11293	0.016976	-0.065339	-0.0746	-0.10809	0.0038281	-0.11436	-0.076545	-0.062778	-0.081318	-0.046306	-0.031745	-0.0048823	-0.0048606	-0.27073	-0.33423	0.11875	0.11781	0.095291	-0.078124	-0.18719	-0.098821	-0.10059	-0.078567	-0.094212	0.2168	0.075405	0.10694	0.21824	0.10351	0.022726	-0.087485	0.20836	-0.0024907	-0.0066635	0.044017	0.37224	0.069364	0.045982	0.11814	-0.03274
L-NG-Monomethylarg	-0.26782	-0.21654	-0.21367	-0.19282	-0.054441	-0.061546	0.1121	-0.067247	-0.12409	-0.10846	-0.033543	-0.14186	-0.10632	0.065747	-0.088254	-0.056428	-0.060826	-0.076495	-0.089592	-0.066696	-0.065315	-0.064951	-0.0087029	-0.2074	-0.18556	-0.16712	-0.1635	-0.01075	-0.21035	-0.042325	-0.024589	0.014429	-0.0049474	-0.0018843	0.036582	0.033397	0.063559	-0.012742	-0.019705	-0.024469	0.16377	-0.087695	0.11394	-0.012292	0.37084	0.25839	0.057401	0.15522	0.023847
[truncated: 84 more columns]

## Sheet: Supplementary Table S4
	PC (o-16:0/18:1)	PC (p-18:0/22:6)	PC (18:0/20:0)	PC (16:0/18:2)	Palmitoyleicosapen	PC (o-16:0/22:6)	PC (o-16:0/20:5)	Levofloxacin	Ofloxacin N-oxide	D-Pyroglutamic aci	Levetiracetam	Acetaminophen sulf	Metoclopramide	Irbesartan	PC (18:1/14:0)	Telmisartan	Myclobutanil	Omeprazole sulfide	Laudanosine	Mepivacaine	Clozapine	Norclozapine	Metolcarb	Stachydrine	L-Tryptophanamide	4-Acetamidoantipyr	4-Formylaminoantip	1,2-Dipalmitoyl-sn	PC (16:0e)	Urobilin	Sulfamethoxazole	Tiapride	Trimethoprim	Fluconazole	Nordiazepam	1,2-Dilinoleoyl-sn	PC (16:0/18:1)	PC (18:3/18:3)	SM (d18:1/18:0)	LPC (22:6)	PC (20:5e)	Nicotinamide ribos	7H-Purine-7-acetam	Caffeine	N-Methyl-2-pyrroli	Piperine	PC (18:1/16:1)	R-(-)-O-Desmethylv	Tramadol
PC (o-16:0/18:1)	NA	0.21837	0.10961	0.33428	0.24959	0.14407	0.92415	0.018398	0.010091	0.30057	0.21737	0.80705	0.099344	0.19507	0.026235	0.56327	0.21709	0.321	0.043115	0.51372	0.11165	0.11303	0.17389	0.54346	0.19305	0.35789	0.41349	0.69721	0.0006327	0.66117	0.028425	0.0726	0.03598	0.73531	0.27757	0.17943	0.61885	0.00053408	0.29138	0.27786	0.051864	0.039224	0.15093	0.20043	0.80292	0.62962	0.00034122	0.89207	0.91907
PC (p-18:0/22:6)	0.21837	NA	0.0056213	0.46529	0.045971	5.272e-05	0.22285	0.048697	0.10133	0.16353	0.53524	0.7374	0.95739	0.71303	0.33992	0.5785	0.33414	0.32095	0.86223	0.92417	0.51199	0.51119	0.45104	0.38606	0.13625	0.032417	0.053886	0.03854	0.63214	0.77039	0.48937	0.88751	0.66624	0.28194	0.73131	0.47723	0.011734	0.1434	0.023317	0.51954	0.063188	0.74667	0.2096	0.60591	0.73155	0.83734	2.4749e-05	0.19419	0.82338
PC (18:0/20:0)	0.10961	0.0056213	NA	0.048362	0.85785	0.014964	0.39407	0.74042	0.74708	0.87701	0.4772	0.25846	0.72974	0.61446	0.76784	0.82555	0.21679	0.24502	0.13028	0.27059	0.36242	0.36109	0.68856	0.59279	0.60962	0.94797	0.98491	0.89026	0.87865	0.80412	0.27761	0.66483	0.42854	0.30955	0.51901	0.13026	0.0064549	0.071304	0.54061	0.38509	0.26097	0.50253	0.11609	0.099604	0.024635	0.35454	5.5329e-05	0.95684	0.99992
PC (16:0/18:2)	0.33428	0.46529	0.048362	NA	0	1.0643e-06	5.8602e-08	0.98003	0.82301	0.87315	0.5281	0.58661	0.85134	0.14893	0.77335	0.7315	0.98526	0.96172	0.92793	0.16219	0.91536	0.91495	0.23502	0.036157	0.57581	0.46715	0.45769	0.092847	0.32899	0.77855	0.85757	0.81561	0.82781	0.57987	0.52142	0.16272	0.012382	0.64482	0.90557	0.20807	0.2038	0.36911	0.45961	0.96517	0.66946	0.72769	0.97192	0.41252	0.77349
Palmitoyleicosapen	0.24959	0.045971	0.85785	0	NA	0.001421	1.9297e-05	0.87155	0.5513	0.90043	0.6408	0.84178	0.84893	0.8495	0.11493	0.74263	0.43345	0.35608	0.74844	0.1019	0.77171	0.77201	0.9039	0.50389	0.78797	0.56688	0.63078	0.00030488	0.0041381	0.6943	0.33023	0.53583	0.40507	0.39152	0.39973	0.16996	0.059028	0.11277	0.94574	0.21286	0.40645	0.98682	0.90162	0.9464	0.19639	0.24139	0.84852	0.18556	0.69784
PC (o-16:0/22:6)	0.14407	5.272e-05	0.014964	1.0643e-06	0.001421	NA	6.1662e-09	0.41765	0.41054	0.36318	0.49662	0.83633	0.83438	0.54032	0.48793	0.94664	0.75484	0.9607	0.093592	0.014592	0.046542	0.04653	0.99397	0.56465	0.91235	0.89852	0.57563	0.0027701	0.40057	0.3006	0.5105	0.56068	0.51474	0.8664	0.49163	0.015509	0.68747	0.20158	0.42753	0.084737	0.5771	0.3937	0.83786	0.96993	0.94903	0.15601	0.071229	0.17293	0.91704
PC (o-16:0/20:5)	0.92415	0.22285	0.39407	5.8602e-08	1.9297e-05	6.1662e-09	NA	0.82946	0.90475	0.71456	0.72628	0.3233	0.73439	0.96383	0.23087	0.95334	0.96482	0.83227	0.79099	0.60437	0.75236	0.75324	0.10058	0.18661	0.96182	0.76941	0.9259	0.083078	0.549	0.39006	0.49758	0.42421	0.43669	0.81468	0.44594	0.69754	0.13477	0.80253	0.84104	0.25903	0.03732	0.10864	0.37516	0.50987	0.74119	0.50483	0.7818	0.39609	0.66675
Levofloxacin	0.018398	0.048697	0.74042	0.98003	0.87155	0.41765	0.82946	NA	0	0.00026327	0.0011091	0.7796	0.057633	0.96535	0.45503	0.90291	0.76782	0.93163	0.33253	0.29028	0.11048	0.1108	0.62234	0.098433	0.16536	0.21134	0.68029	0.017995	0.48745	0.78355	0.67939	0.76648	0.70873	0.7503	0.82371	0.90761	0.53003	0.24473	0.68189	0.90602	0.055038	0.7963	0.19121	0.32313	0.76657	0.39989	0.28019	0.5402	0.77785
Ofloxacin N-oxide	0.010091	0.10133	0.74708	0.82301	0.5513	0.41054	0.90475	0	NA	0.00044794	0.0059839	0.95556	0.076221	0.52509	0.38729	0.99405	0.86243	0.84392	0.93963	0.92734	0.95393	0.95423	0.26876	0.01494	0.47518	0.44855	0.819	0.33242	0.8466	0.97292	0.80779	0.86328	0.82798	0.85322	0.77534	0.98768	0.98158	0.31684	0.73429	0.55882	0.076336	0.982	0.36206	0.33942	0.87929	0.54858	0.32806	0.72138	0.69952
D-Pyroglutamic aci	0.30057	0.16353	0.87701	0.87315	0.90043	0.36318	0.71456	0.00026327	0.00044794	NA	0	0.010154	0.89766	0.92461	0.77218	0.80874	0.35104	0.50579	0.64881	0.53007	0.1375	0.13783	0.91423	0.064454	0.012508	0.00050234	0.053659	0.019596	0.21171	0.59249	0.52445	0.91981	0.70343	0.92649	0.89666	0.52976	0.84488	0.46424	0.57023	0.23584	0.11214	0.72436	0.70198	0.739	0.70747	0.76482	0.066245	0.86027	0.0513
Levetiracetam	0.21737	0.53524	0.4772	0.5281	0.6408	0.49662	0.72628	0.0011091	0.0059839	0	NA	0.44852	0.87714	0.83379	0.87152	0.92414	0.93117	0.92648	0.90566	0.89306	0.934	0.93219	0.8431	0.4853	0.35772	0.0043038	0.23571	0.045232	0.59136	0.81855	0.90573	0.93361	0.91622	0.9286	0.87261	0.74237	0.21542	0.35939	0.62786	0.32679	0.35237	0.78453	0.62499	0.70356	0.6842	0.7449	0.11401	0.86312	0.0070997
Acetaminophen sulf	0.80705	0.7374	0.25846	0.58661	0.84178	0.83633	0.3233	0.7796	0.95556	0.010154	0.44852	NA	0.0093025	0.2948	0.41026	0.42646	0.40791	0.5671	0.88941	0.72606	0.33727	0.33807	0.083706	0.011989	0.029328	0.09194	0.12521	0.35607	0.93798	0.66634	0.46363	0.76629	0.59109	0.056053	0.0064565	0.2127	0.98021	0.7859	0.62091	0.92758	0.11375	0.63234	0.22376	0.20587	0.18449	0.67345	0.9137	0.94822	0.49967
Metoclopramide	0.099344	0.95739	0.72974	0.85134	0.84893	0.83438	0.73439	0.057633	0.076221	0.89766	0.87714	0.0093025	NA	0.71626	0.10824	0.9786	0.88393	0.78071	0.83561	0.81153	0.88434	0.8816	0.019491	0.0021622	0.034853	0.37891	0.57266	0.93225	0.51471	0.74769	0.83647	0.88257	0.85242	0.87434	0.80094	0.62193	0.54648	0.37293	0.75762	0.39661	0.15738	0.49928	0.53984	0.41033	0.7685	0.8799	0.029601	0.77467	0.89757
Irbesartan	0.19507	0.71303	0.61446	0.14893	0.8495	0.54032	0.96383	0.96535	0.52509	0.92461	0.83379	0.2948	0.71626	NA	0.88651	0.81047	0.8321	0.91834	0.76336	0.7341	0.83201	0.8328	0.62725	0.7222	0.41758	0.41794	0.46718	0.86974	0.73416	0.62065	0.76688	0.83253	0.78963	0.82048	0.68419	0.98303	0.48946	0.41296	0.67008	0.59614	0.39824	0.65	0.14305	0.88471	0.93217	0.49007	0.87518	0.66232	0.65746
PC (18:1/14:0)	0.026235	0.33992	0.76784	0.77335	0.11493	0.48793	0.23087	0.45503	0.38729	0.77218	0.87152	0.41026	0.10824	0.88651	NA	0.014728	0.71343	0.75393	0.68436	0.39283	0.82999	0.82794	0.6679	0.82886	0.84668	0.68921	0.51472	0.95701	0.41847	0.29183	0.45785	0.51656	0.46435	0.11839	6.7976e-06	0.011366	0.044737	0.84636	0.20459	0.3303	0.78591	0.70888	0.35289	0.65264	0.74442	0.4689	0.64642	0.82586	0.55993
Telmisartan	0.56327	0.5785	0.82555	0.7315	0.74263	0.94664	0.95334	0.90291	0.99405	0.80874	0.92414	0.42646	0.9786	0.81047	0.014728	NA	0.92276	0.723	0.89352	0.87919	0.92526	0.92333	0.39278	0.22637	0.73958	0.71839	0.74604	0.1992	0.23267	0.82661	0.89552	0.92504	0.90554	0.9196	0.85603	0.81496	0.25877	0.54923	0.7448	0.4996	0.98977	0.71273	0.58068	0.5535	0.53791	0.70631	0.55549	0.84539	0.84341
Myclobutanil	0.21709	0.33414	0.21679	0.98526	0.43345	0.75484	0.96482	0.76782	0.86243	0.35104	0.93117	0.40791	0.88393	0.8321	0.71343	0.92276	NA	0	0	0.10118	0.93473	0.94036	0.80562	0.99356	0.74156	0.75179	0.77367	0.16226	0.1773	0.93133	3.5527e-15	0.93432	0.00023846	0.92878	0.97129	0.81846	0.88296	0.23387	0.8231	0.65055	0.98345	0.47401	0.62747	0.60037	0.77439	0.72744	0.57962	0.86208	0.86115
Omeprazole sulfide	0.321	0.32095	0.24502	0.96172	0.35608	0.9607	0.83227	0.93163	0.84392	0.50579	0.92648	0.5671	0.78071	0.91834	0.75393	0.723	0	NA	0	0.10507	0.99127	0.9973	0.97351	0.7025	0.5832	0.64593	0.66063	0.38576	0.19158	0.14598	5.8176e-14	0.86494	0.00049742	0.95885	0.60511	0.90558	0.71643	0.20041	0.83128	0.70029	0.75755	0.79582	0.77449	0.65782	0.66968	0.64212	0.46201	0.73532	0.84702
Laudanosine	0.043115	0.86223	0.13028	0.92793	0.74844	0.093592	0.79099	0.33253	0.93963	0.64881	0.90566	0.88941	0.83561	0.76336	0.68436	0.89352	0	0	NA	0	0	0	0.66535	0.88124	0.18509	0.012318	0.15554	0.5931	0.8841	0.91417	7.5189e-07	0.90584	0.016736	0.89924	0.1299	0.35241	0.49285	0.67561	0.74557	0.89738	0.40678	0.82007	0.4885	0.45385	0.63259	0.7054	0.96011	0.80728	0.80392
Mepivacaine	0.51372	0.92417	0.27059	0.16219	0.1019	0.014592	0.60437	0.29028	0.92734	0.53007	0.89306	0.72606	0.81153	0.7341	0.39283	0.87919	0.10118	0.10507	0	NA	0	0	0.58752	0.71156	0.12943	0.0031386	0.064628	0.51025	0.89948	0.71176	0.38384	0.8946	0.708	0.8887	0.12189	0.48814	0.25531	0.80767	0.78988	0.50463	0.20416	0.99034	0.42813	0.77184	0.54048	0.74303	0.89864	0.78275	0.77819
Clozapine	0.11165	0.51199	0.36242	0.91536	0.77171	0.046542	0.75236	0.11048	0.95393	0.1375	0.934	0.33727	0.88434	0.83201	0.82999	0.92526	0.93473	0.99127	0	0	NA	0	0.72321	0.8276	0.034339	0.00018135	0.027369	0.57038	0.14677	0.82121	0.90749	0.93426	0.91725	0.92948	0.042127	0.29615	0.4237	0.59654	0.8156	0.80909	0.25251	0.72104	0.62661	0.59941	0.70296	0.84978	0.65797	0.86332	0.86118
Norclozapine	0.11303	0.51119	0.36109	0.91495	0.77201	0.04653	0.75324	0.1108	0.95423	0.13783	0.93219	0.33807	0.8816	0.8328	0.82794	0.92333	0.94036	0.9973	0	0	0	NA	0.72634	0.82501	0.034757	0.00018435	0.027666	0.57014	0.14734	0.82446	0.91221	0.93595	0.92058	0.93011	0.041925	0.29629	0.42263	0.59757	0.81778	0.80902	0.25169	0.7213	0.62603	0.59967	0.70147	0.84816	0.65857	0.86401	0.86172
Metolcarb	0.17389	0.45104	0.68856	0.23502	0.9039	0.99397	0.10058	0.62234	0.26876	0.91423	0.8431	0.083706	0.019491	0.62725	0.6679	0.39278	0.80562	0.97351	0.66535	0.58752	0.72321	0.72634	NA	0	0.65967	0.41796	0.46953	0.088647	0.61474	0.73412	0.51311	0.53073	0.50029	0.44523	0.6356	0.23122	0.012354	0.80067	0.74952	0.17926	0.77979	0.99042	0.18171	0.99285	0.47806	0.86934	0.18853	0.87095	0.21082
Stachydrine	0.54346	0.38606	0.59279	0.036157	0.50389	0.56465	0.18661	0.098433	0.01494	0.064454	0.4853	0.011989	0.0021622	0.7222	0.82886	0.22637	0.99356	0.7025	0.88124	0.71156	0.8276	0.82501	0	NA	0.2514	0.069405	0.12079	0.0047659	0.64795	0.25458	0.81645	0.76627	0.77915	0.29169	0.42912	0.099041	0.0080334	0.49519	0.69181	0.035403	0.91966	0.43162	0.30869	0.33077	0.57312	0.69959	0.67487	0.89478	0.10907
L-Tryptophanamide	0.19305	0.13625	0.60962	0.57581	0.78797	0.91235	0.96182	0.16536	0.47518	0.012508	0.35772	0.029328	0.034853	0.41758	0.84668	0.73958	0.74156	0.5832	0.18509	0.12943	0.034339	0.034757	0.65967	0.2514	NA	0	0	0.097176	0.6392	0.57162	0.65681	0.76002	0.69503	0.012752	0.36215	0.20176	0.95367	0.29938	0.57967	0.64208	0.43217	0.93351	0.65737	0.60855	0.99847	0.2822	0.07994	0.82171	0.50256
4-Acetamidoantipyr	0.35789	0.032417	0.94797	0.46715	0.56688	0.89852	0.76941	0.21134	0.44855	0.00050234	0.0043038	0.09194	0.37891	0.41794	0.68921	0.71839	0.75179	0.64593	0.012318	0.0031386	0.00018135	0.00018435	0.41796	0.069405	0	NA	0	0.013372	0.36976	0.68558	0.65603	0.75062	0.68951	5.5151e-06	0.047035	0.034513	0.5351	0.48912	0.48834	0.96456	0.34502	0.68874	0.18014	0.27571	0.8978	0.31823	0.051556	0.49221	0.16603
4-Formylaminoantip	0.41349	0.053886	0.98491	0.45769	0.63078	0.57563	0.9259	0.68029	0.819	0.053659	0.23571	0.12521	0.57266	0.46718	0.51472	0.74604	0.77367	0.66063	0.15554	0.064628	0.027369	0.027666	0.46953	0.12079	0	0	NA	0.013384	0.42044	0.819	0.69624	0.78704	0.7298	1.1955e-05	0.096824	0.026491	0.48423	0.36314	0.53709	0.77291	0.57584	0.9277	0.3052	0.44578	0.91535	0.35679	0.1004	0.34925	0.18889
1,2-Dipalmitoyl-sn-glycero-O-ethyl-3-phosphatidylcholine cation	0.69721	0.03854	0.89026	0.092847	0.00030488	0.0027701	0.083078	0.017995	0.33242	0.019596	0.045232	0.35607	0.93225	0.86974	0.95701	0.1992	0.16226	0.38576	0.5931	0.51025	0.57038	0.57014	0.088647	0.0047659	0.097176	0.013372	0.013384	NA	4.3638e-08	0.97264	0.28972	0.78657	0.49194	0.43363	0.50413	0.11153	0.31291	0.29562	0.03089	0.0067563	0.43598	0.81104	0.51559	0.95019	0.39467	0.84817	0.084334	0.37104	0.61242
PC (16:0e)	0.0006327	0.63214	0.87865	0.32899	0.0041381	0.40057	0.549	0.48745	0.8466	0.21171	0.59136	0.93798	0.51471	0.73416	0.41847	0.23267	0.1773	0.19158	0.8841	0.89948	0.14677	0.14734	0.61474	0.64795	0.6392	0.36976	0.42044	4.3638e-08	NA	0.95335	0.77837	0.51379	0.83434	0.76249	0.73893	0.27684	0.45801	0.071699	0.9289	0.14948	0.98491	0.0045511	0.12853	0.31526	0.31597	0.34027	0.92604	0.73502	0.42838
Urobilin	0.66117	0.77039	0.80412	0.77855	0.6943	0.3006	0.39006	0.78355	0.97292	0.59249	0.81855	0.66634	0.74769	0.62065	0.29183	0.82661	0.93133	0.14598	0.91417	0.71176	0.82121	0.82446	0.73412	0.25458	0.57162	0.68558	0.819	0.97264	0.95335	NA	4.4231e-07	1.934e-10	1.3409e-09	0.72907	0.68579	0.53871	0.80358	0.1733	0.92957	0.009934	0.071554	0.57698	0.5021	0.37485	0.5683	0.80049	0.27372	0.58548	0.97963
Sulfamethoxazole	0.028425	0.48937	0.27761	0.85757	0.33023	0.5105	0.49758	0.67939	0.80779	0.52445	0.90573	0.46363	0.83647	0.76688	0.45785	0.89552	3.5527e-15	5.8176e-14	7.5189e-07	0.38384	0.90749	0.91221	0.51311	0.81645	0.65681	0.65603	0.69624	0.28972	0.77837	4.4231e-07	NA	0	0	0.90026	0.91309	0.51119	0.48426	0.96606	0.96218	0.3144	0.5516	0.3019	0.73551	0.33123	0.97843	0.63243	0.56097	0.80877	0.80843
Tiapride	0.0726	0.88751	0.66483	0.81561	0.53583	0.56068	0.42421	0.76648	0.86328	0.91981	0.93361	0.76629	0.88257	0.83253	0.51656	0.92504	0.93432	0.86494	0.90584	0.8946	0.93426	0.93595	0.53073	0.76627	0.76002	0.75062	0.78704	0.78657	0.51379	1.934e-10	0	NA	0	0.92891	0.87303	0.32193	0.44696	0.40295	0.82156	0.11137	0.44775	0.45525	0.95593	0.10786	0.85864	0.73896	0.25581	0.86361	0.8622
Trimethoprim	0.03598	0.66624	0.42854	0.82781	0.40507	0.51474	0.43669	0.70873	0.82798	0.70343	0.91622	0.59109	0.85242	0.78963	0.46435	0.90554	0.00023846	0.00049742	0.016736	0.708	0.91725	0.92058	0.50029	0.77915	0.69503	0.68951	0.7298	0.49194	0.83434	1.3409e-09	0	0	NA	0.91056	0.88723	0.38254	0.44091	0.66635	0.88402	0.16847	0.47314	0.3511	0.83973	0.17097	0.9347	0.67079	0.36133	0.8283	0.82719
Fluconazole	0.73531	0.28194	0.30955	0.57987	0.39152	0.8664	0.81468	0.7503	0.85322	0.92649	0.9286	0.056053	0.87434	0.82048	0.11839	0.9196	0.92878	0.95885	0.89924	0.8887	0.92948	0.93011	0.44523	0.29169	0.012752	5.5151e-06	1.1955e-05	0.43363	0.76249	0.72907	0.90026	0.92891	0.91056	NA	4.1915e-06	0.028426	0.14418	0.29792	0.81016	0.44325	0.86616	0.57247	0.6762	0.5823	0.63558	0.73362	0.98297	0.85394	0.85144
Nordiazepam	0.27757	0.73131	0.51901	0.52142	0.39973	0.49163	0.44594	0.82371	0.77534	0.89666	0.87261	0.0064565	0.80094	0.68419	6.7976e-06	0.85603	0.97129	0.60511	0.1299	0.12189	0.042127	0.041925	0.6356	0.42912	0.36215	0.047035	0.096824	0.50413	0.73893	0.68579	0.91309	0.87303	0.88723	4.1915e-06	NA	0.0040464	0.0021578	1.1724e-09	0.0016304	0.037628	0.81316	0.71496	0.77823	0.42007	0.45002	0.56471	0.19224	0.74122	0.73782
1,2-Dilinoleoyl-sn-glycero-3-phosphocholine	0.17943	0.47723	0.13026	0.16272	0.16996	0.015509	0.69754	0.90761	0.98768	0.52976	0.74237	0.2127	0.62193	0.98303	0.011366	0.81496	0.81846	0.90558	0.35241	0.48814	0.29615	0.29629	0.23122	0.099041	0.20176	0.034513	0.026491	0.11153	0.27684	0.53871	0.51119	0.32193	0.38254	0.028426	0.0040464	NA	4.8485e-11	0.0069354	0.0013991	0.24084	0.82611	0.16928	0.59873	0.75686	0.87249	0.903	0.080933	0.56516	0.84018
PC (16:0/18:1)	0.61885	0.011734	0.0064549	0.012382	0.059028	0.68747	0.13477	0.53003	0.98158	0.84488	0.21542	0.98021	0.54648	0.48946	0.044737	0.25877	0.88296	0.71643	0.49285	0.25531	0.4237	0.42263	0.012354	0.0080334	0.95367	0.5351	0.48423	0.31291	0.45801	0.80358	0.48426	0.44696	0.44091	0.14418	0.0021578	4.8485e-11	NA	0.0021909	4.7242e-05	0.6472	0.075062	0.16807	0.14583	0.59408	0.68365	0.21726	0.52175	0.45943	0.98689
PC (18:3/18:3)	0.00053408	0.1434	0.071304	0.64482	0.11277	0.20158	0.80253	0.24473	0.31684	0.46424	0.35939	0.7859	0.37293	0.41296	0.84636	0.54923	0.23387	0.20041	0.67561	0.80767	0.59654	0.59757	0.80067	0.49519	0.29938	0.48912	0.36314	0.29562	0.071699	0.1733	0.96606	0.40295	0.66635	0.29792	1.1724e-09	0.0069354	0.0021909	NA	5.9399e-08	0.0016748	0.10443	0.22571	0.73022	0.28665	0.6663	0.40494	0.037169	0.65878	0.36706
SM (d18:1/18:0)	0.29138	0.023317	0.54061	0.90557	0.94574	0.42753	0.84104	0.68189	0.73429	0.57023	0.62786	0.62091	0.75762	0.67008	0.20459	0.7448	0.8231	0.83128	0.74557	0.78988	0.8156	0.81778	0.74952	0.69181	0.57967	0.48834	0.53709	0.03089	0.9289	0.92957	0.96218	0.82156	0.88402	0.81016	0.0016304	0.0013991	4.7242e-05	5.9399e-08	NA	0.19288	0.78543	0.72962	0.55249	0.26652	0.57795	0.93222	0.0077414	0.6225	0.99821
LPC (22:6)	0.27786	0.51954	0.38509	0.20807	0.21286	0.084737	0.25903	0.90602	0.55882	0.23584	0.32679	0.92758	0.39661	0.59614	0.3303	0.4996	0.65055	0.70029	0.89738	0.50463	0.80909	0.80902	0.17926	0.035403	0.64208	0.96456	0.77291	0.0067563	0.14948	0.009934	0.3144	0.11137	0.16847	0.44325	0.037628	0.24084	0.6472	0.0016748	0.19288	NA	7.0818e-07	0.38338	0.83661	0.74818	0.11837	0.10952	0.06923	0.0006061	0.12009
PC (20:5e)	0.051864	0.063188	0.26097	0.2038	0.40645	0.5771	0.03732	0.055038	0.076336	0.11214	0.35237	0.11375	0.15738	0.39824	0.78591	0.98977	0.98345	0.75755	0.40678	0.20416	0.25251	0.25169	0.77979	0.91966	0.43217	0.34502	0.57584	0.43598	0.98491	0.071554	0.5516	0.44775	0.47314	0.86616	0.81316	0.82611	0.075062	0.10443	0.78543	7.0818e-07	NA	0.83993	0.5936	0.36802	0.070051	0.8689	0.12056	0.20578	0.74337
Nicotinamide ribos	0.039224	0.74667	0.50253	0.36911	0.98682	0.3937	0.10864	0.7963	0.982	0.72436	0.78453	0.63234	0.49928	0.65	0.70888	0.71273	0.47401	0.79582	0.82007	0.99034	0.72104	0.7213	0.99042	0.43162	0.93351	0.68874	0.9277	0.81104	0.0045511	0.57698	0.3019	0.45525	0.3511	0.57247	0.71496	0.16928	0.16807	0.22571	0.72962	0.38338	0.83993	NA	0.21647	0.045899	0.78944	0.93793	0.53672	0.67684	0.4122
7H-Purine-7-acetam	0.15093	0.2096	0.11609	0.45961	0.90162	0.83786	0.37516	0.19121	0.36206	0.70198	0.62499	0.22376	0.53984	0.14305	0.35289	0.58068	0.62747	0.77449	0.4885	0.42813	0.62661	0.62603	0.18171	0.30869	0.65737	0.18014	0.3052	0.51559	0.12853	0.5021	0.73551	0.95593	0.83973	0.6762	0.77823	0.59873	0.14583	0.73022	0.55249	0.83661	0.5936	0.21647	NA	0	0.45533	0.96147	0.16862	0.8636	0.50596
Caffeine	0.20043	0.60591	0.099604	0.96517	0.9464	0.96993	0.50987	0.32313	0.33942	0.739	0.70356	0.20587	0.41033	0.88471	0.65264	0.5535	0.60037	0.65782	0.45385	0.77184	0.59941	0.59967	0.99285	0.33077	0.60855	0.27571	0.44578	0.95019	0.31526	0.37485	0.33123	0.10786	0.17097	0.5823	0.42007	0.75686	0.59408	0.28665	0.26652	0.74818	0.36802	0.045899	0	NA	0.53797	0.77528	0.30726	0.19331	0.43717
N-Methyl-2-pyrroli	0.80292	0.73155	0.024635	0.66946	0.19639	0.94903	0.74119	0.76657	0.87929	0.70747	0.6842	0.18449	0.7685	0.93217	0.74442	0.53791	0.77439	0.66968	0.63259	0.54048	0.70296	0.70147	0.47806	0.57312	0.99847	0.8978	0.91535	0.39467	0.31597	0.5683	0.97843	0.85864	0.9347	0.63558	0.45002	0.87249	0.68365	0.6663	0.57795	0.11837	0.070051	0.78944	0.45533	0.53797	NA	8.8907e-07	0.3867	0.92668	0.90126
Piperine	0.62962	0.83734	0.35454	0.72769	0.24139	0.15601	0.50483	0.39989	0.54858	0.76482	0.7449	0.67345	0.8799	0.49007	0.4689	0.70631	0.72744	0.64212	0.7054	0.74303	0.84978	0.84816	0.86934	0.69959	0.2822	0.31823	0.35679	0.84817	0.34027	0.80049	0.63243	0.73896	0.67079	0.73362	0.56471	0.903	0.21726	0.40494	0.93222	0.10952	0.8689	0.93793	0.96147	0.77528	8.8907e-07	NA	0.35495	0.014447	0.84614
PC (18:1/16:1)	0.00034122	2.4749e-05	5.5329e-05	0.97192	0.84852	0.071229	0.7818	0.28019	0.32806	0.066245	0.11401	0.9137	0.029601	0.87518	0.64642	0.55549	0.57962	0.46201	0.96011	0.89864	0.65797	0.65857	0.18853	0.67487	0.07994	0.051556	0.1004	0.084334	0.92604	0.27372	0.56097	0.25581	0.36133	0.98297	0.19224	0.080933	0.52175	0.037169	0.0077414	0.06923	0.12056	0.53672	0.16862	0.30726	0.3867	0.35495	NA	0.66058	0.84212
R-(-)-O-Desmethylv	0.89207	0.19419	0.95684	0.41252	0.18556	0.17293	0.39609	0.5402	0.72138	0.86027	0.86312	0.94822	0.77467	0.66232	0.82586	0.84539	0.86208	0.73532	0.80728	0.78275	0.86332	0.86401	0.87095	0.89478	0.82171	0.49221	0.34925	0.37104	0.73502	0.58548	0.80877	0.86361	0.8283	0.85394	0.74122	0.56516	0.45943	0.65878	0.6225	0.0006061	0.20578	0.67684	0.8636	0.19331	0.92668	0.014447	0.66058	NA	0.0087582
Tramadol	0.91907	0.82338	0.99992	0.77349	0.69784	0.91704	0.66675	0.77785	0.69952	0.0513	0.0070997	0.49967	0.89757	0.65746	0.55993	0.84341	0.86115	0.84702	0.80392	0.77819	0.86118	0.86172	0.21082	0.10907	0.50256	0.16603	0.18889	0.61242	0.42838	0.97963	0.80843	0.8622	0.82719	0.85144	0.73782	0.84018	0.98689	0.36706	0.99821	0.12009	0.74337	0.4122	0.50596	0.43717	0.90126	0.84614	0.84212	0.0087582	NA
Bis(2-ethylhexyl)	0.59063	0.90318	0.927	0.53913	0.29415	0.66692	0.89805	0.19958	0.34899	0.024832	0.529	0.030203	0.60571	0.43533	0.4015	0.46001	0.16442	0.30191	0.6218	0.68091	0.53909	0.53939	0.67089	0.32499	0.41485	0.51459	0.30494	0.14577	0.2248	0.69479	0.67633	0.61027	0.95166	0.58212	0.37312	0.34297	0.76665	0.79087	0.23315	0.6736	0.55593	0.015545	0.55278	0.86835	0.70671	0.29609	0.22254	0.81912	0.31038
Di(3-methyl-4-octy	0.22279	0.20135	0.4246	0.60607	0.91176	0.96817	0.29673	0.16845	0.15372	0.038285	0.28105	0.053022	0.44947	0.82201	0.0801	0.67417	0.66338	0.51267	0.34165	0.40163	0.37779	0.37952	0.19328	0.90408	0.54367	0.12119	0.18276	0.82235	0.46415	0.70049	0.67081	0.84092	0.74442	0.18266	0.17895	0.0059462	0.11261	0.66223	0.13006	0.42101	0.39399	0.25766	0.32362	0.38687	0.73254	0.2019	0.43388	0.99492	0.75799
Benzylamine	0.23474	0.10174	0.36668	0.14027	0.19863	0.09807	0.50786	0.71026	0.82979	0.24794	0.92236	0.29231	0.85203	0.79137	0.40137	0.90151	0.91776	0.94337	0.88173	0.45889	0.91543	0.91826	0.077672	0.67293	0.68186	0.68348	0.71286	0.073488	0.23077	0.7053	0.87679	0.90934	0.88855	0.90585	0.83541	0.93288	0.78932	0.94654	0.34309	0.30864	0.27983	0.51692	0.60065	0.6132	0.84194	0.74436	0.65391	0.83379	0.82727
Lacosamide	0.24515	0.10171	0.35232	0.13677	0.19481	0.09444	0.5226	0.7018	0.82355	0.24487	0.91411	0.2862	0.84966	0.78743	0.43049	0.90314	0.91439	0.93664	0.87857	0.46848	0.91425	0.91715	0.078973	0.6503	0.68165	0.68198	0.71218	0.071233	0.23325	0.70374	0.87881	0.91434	0.89227	0.90816	0.83694	0.9607	0.77007	0.93407	0.34764	0.34052	0.26423	0.4959	0.5905	0.60059	0.84451	0.7529	0.63902	0.82404	0.82122
Carbamazepine	0.57567	0.75883	0.75944	0.94093	0.54728	0.5631	0.86968	0.60767	0.76564	0.65002	0.88493	0.15631	0.79432	0.71488	0.72632	0.87078	0.88553	0.77296	0.83806	0.81743	0.88576	0.88574	0.21158	0.42342	0.88223	0.21064	0.70213	0.10267	0.35838	0.63646	0.8401	0.88583	0.85631	0.87766	0.7826	0.6253	0.57011	0.93596	0.80363	0.15883	0.1736	0.085378	0.32209	0.75264	0.89523	0.7473	0.92296	0.7661	0.76283
Carbamazepine-10,11-epoxide	0.56067	0.71765	0.73441	0.96272	0.45098	0.57116	0.7519	0.61498	0.77013	0.61787	0.88705	0.1652	0.79905	0.71985	0.75242	0.87298	0.88784	0.77723	0.8413	0.82122	0.88805	0.88826	0.31589	0.357	0.84476	0.17157	0.65828	0.092074	0.31532	0.64702	0.84323	0.88798	0.85906	0.87996	0.78714	0.52145	0.66627	0.89872	0.83578	0.17893	0.17524	0.060222	0.49407	0.77792	0.93364	0.76839	0.99579	0.77116	0.7675
Bilirubin	0.94288	0.64954	0.30019	0.92362	0.030008	0.8524	0.21859	0.24441	0.64019	0.039182	0.11606	0.37007	0.6035	0.36515	0.11212	0.86538	0.53532	0.86385	0.21952	0.788	0.277	0.27659	0.088796	0.30896	0.11861	0.079476	0.21932	0.20022	0.30284	0.00094303	0.14353	0.021786	0.046532	0.3392	0.029822	0.22475	0.9455	0.77011	0.18724	0.015831	0.4659	0.62155	0.86167	0.53115	0.35746	0.26222	0.6922	0.55078	0.50834
SM (d18:1/18:1)	0.32809	0.27728	0.48991	0.6378	0.5399	0.61278	0.99919	0.63133	0.80707	0.34537	0.85013	0.24741	0.87615	0.30715	0.099246	0.83554	0.99762	0.92444	0.85313	0.9168	0.8089	0.80903	0.19234	0.28896	0.31914	0.71289	0.52996	0.001361	0.031488	0.99309	0.98768	0.97909	0.98146	0.2071	0.026273	0.89447	0.49561	0.79538	0.38854	0.38216	0.51971	0.93358	0.72409	0.30089	0.861	0.48718	0.10255	0.099624	0.39755
Creatinine	0.2512	0.34501	0.20237	0.60949	0.46026	0.06242	0.52631	0.007205	0.019669	0.054513	0.40014	0.56497	0.45441	0.61405	0.087907	0.10201	0.55979	0.87382	0.64365	0.95378	0.9313	0.93044	0.21905	0.0030316	0.22194	0.22117	0.3933	0.041269	0.68152	0.93665	0.70686	0.97345	0.83301	0.74654	0.025346	0.00031462	0.18431	0.31191	0.13295	0.38275	0.53559	0.68076	0.82064	0.81322	0.25073	0.15792	0.19109	0.8164	0.07949
L-Leucine	0.13853	0.91284	0.49807	0.74264	0.4564	0.0051034	0.2886	0.54026	0.71214	0.26847	0.63898	0.681	0.54893	0.34099	0.98593	0.58048	0.65778	0.52261	0.51587	0.41501	0.63235	0.63276	0.9494	0.032323	0.90877	0.73332	0.88187	0.061038	0.14983	0.73669	0.50594	0.6184	0.54116	0.74671	0.36645	0.0019647	0.4809	0.25555	0.4559	0.12078	0.53122	0.11406	0.73671	0.11166	0.27302	0.92944	0.91882	0.77881	0.46327
PC (16:0/22:6)	0.39578	0.016243	0.58419	0.28046	0.1129	0.61047	0.236	0.98099	0.77836	0.54917	0.37203	0.14684	0.8948	0.21426	0.81189	0.62356	0.40814	0.60607	0.77646	0.84972	0.7103	0.70952	0.11222	0.38005	0.53687	0.65191	0.61726	0.23742	0.061201	0.41182	0.91764	0.62649	0.83306	0.52277	0.14207	0.24437	0.43176	0.15599	6.8295e-08	0.79042	0.1168	0.77037	0.42393	0.44633	0.79353	0.20575	0.0043532	0.35767	0.46341
4-Acetamidobutanoa	0.091039	0.48097	0.8752	0.335	0.17544	0.1769	0.57949	0.41589	0.70428	0.89464	0.91533	0.15562	0.83184	0.65863	0.22741	0.79757	0.86545	0.82924	0.84094	0.89223	0.90722	0.91026	0.068373	0.67642	0.49947	0.64334	0.80223	0.11118	0.47319	0.79871	0.99413	0.89277	0.9389	0.84854	0.80544	0.030748	0.84229	0.19901	3.8065e-06	0.83549	0.28317	0.27468	0.56456	0.81511	0.97199	0.2146	0.86555	0.16877	0.84411
Choline cation	0.00090118	0.18988	0.26853	0.35373	0.11652	0.040311	0.66213	0.1987	0.16842	0.12616	0.92959	0.22993	0.96099	0.5445	0.52312	0.98392	0.45174	0.24062	0.54082	0.10801	0.12674	0.12731	0.0029244	0.11536	0.30252	0.17563	0.20434	0.41191	0.0055058	0.20104	0.92845	0.65407	0.8439	0.55353	0.24921	0.37501	0.75927	0.43902	0.57219	0.78564	0.5171	0.021898	0.53468	0.8377	0.37864	0.16865	0.97348	0.93182	0.3072
Hypoxanthine	0.29819	0.51585	0.39826	0.38319	0.10299	0.99038	0.51617	0.60521	0.24799	0.43923	0.35608	0.53987	0.59469	0.43776	0.056661	0.20046	0.61257	0.79084	0.1215	0.007629	0.0094606	0.009461	0.094213	0.51848	0.41021	0.41258	0.50368	0.91856	0.2522	0.1038	0.088339	0.011977	0.025519	0.23379	0.51705	0.23424	0.36247	0.69925	0.41174	0.10475	0.27561	0.57487	0.25837	0.36679	0.19611	0.50158	0.48503	0.2924	0.29297
Midazolam	0.41368	0.44617	0.39486	0.69684	0.43558	0.73753	0.73014	0.99734	0.59413	0.081381	0.75897	0.010445	0.84403	0.44005	0.63208	0.73038	4.5203e-05	0.00015542	0.00047111	0.24118	0.33311	0.33155	0.019157	0.0013385	0.38119	0.58182	0.46265	0.17291	0.24652	0.83655	0.032026	0.76046	0.35372	0.74481	0.75475	0.12017	0.16883	0.86058	0.5959	0.0084229	0.21925	0.0052776	0.077979	0.060202	0.31684	0.3098	0.7374	0.53057	0.52258
1'-Hydroxymidazola	0.84482	0.35601	0.94359	0.25159	0.38188	0.53084	0.63323	0.1006	0.89749	0.9956	0.8663	0.58274	0.81532	0.66951	0.22189	0.84957	0.1358	0.15717	6.6817e-10	1.3408e-08	1.7524e-12	1.6946e-12	0.25728	0.22411	0.47471	0.11388	0.42438	0.10762	0.21442	0.63186	0.45151	0.86685	0.76798	0.85769	0.32839	0.75168	0.49632	0.82938	0.49113	0.36185	0.52619	0.14895	0.32581	0.28948	0.53406	0.5549	0.92053	0.73115	0.72545
Linezolid	0.17725	0.33737	0.39286	0.085674	0.16633	0.41802	0.39976	0.4167	0.85933	0.34968	0.89376	0.269	0.81663	0.73465	0.14372	0.88019	0.89806	0.8319	0.84988	0.8317	0.89443	0.89718	0.26998	0.10565	0.62715	0.61266	0.65055	0.10351	0.37874	0.61153	0.85236	0.89437	0.86682	0.88671	0.79865	0.94793	0.54077	0.4227	0.41314	0.17886	0.96072	0.070325	0.43802	0.40418	0.60555	0.5892	0.84857	0.78383	0.78035
L-Propionylcarniti	0.15571	0.016653	0.23961	0.14425	0.10501	0.072161	0.49899	0.2418	0.85551	0.45119	0.85391	0.18562	0.75395	0.79495	0.44249	0.88425	0.9089	0.80085	0.82756	0.81174	0.85295	0.8538	0.43182	0.1919	0.53651	0.50183	0.54467	0.091726	0.93666	0.56338	0.83518	0.86349	0.84113	0.84402	0.78979	0.81021	0.95211	0.4147	0.3072	0.41302	0.84325	0.046459	0.48316	0.39726	0.58352	0.57395	0.9427	0.74584	0.71551
LPC (18:3)	0.25939	0.0060887	0.087973	0.25582	0.67592	0.45846	0.81635	0.30689	0.11243	0.034454	0.55101	0.0025872	0.58941	0.37879	0.31178	0.8237	0.29221	0.54804	0.46934	0.88971	0.99243	0.99239	0.036495	0.001259	0.084646	0.18981	0.22454	0.44003	0.11455	0.29455	0.90651	0.52468	0.77637	0.28609	0.52266	0.8118	0.017635	0.22798	0.88189	0.0063577	5.9439e-05	0.86722	0.090156	0.029995	0.003144	0.48119	0.3234	0.85984	0.85254
(3-Carboxypropyl)t	0.10789	0.85285	0.012182	0.049727	0.4349	0.42257	0.056166	0.249	0.050907	0.044946	0.16658	0.039179	0.12311	0.51872	0.38214	0.00037546	0.70341	0.75612	0.247	0.40976	0.22146	0.22026	1.3989e-14	0	0.026241	0.01974	0.040486	0.078349	0.2563	0.43555	0.3972	0.44099	0.39405	0.95966	0.41809	0.083209	0.025082	0.21628	0.91921	0.27294	0.86279	0.89365	0.57195	0.82375	0.5579	0.52871	0.72521	0.66184	0.093981
Creatine	0.22761	0.32058	0.62374	0.043897	0.64267	0.16213	0.27376	0.52774	0.35326	0.0039192	0.55862	0.16872	0.90218	0.88543	0.76333	0.50803	0.43696	0.67564	0.94217	0.58772	0.40986	0.41002	0.00085623	1.282e-09	0.3042	0.36621	0.56304	0.2056	0.26445	0.5067	0.36125	0.5793	0.44262	0.2536	0.3923	0.32479	0.55907	0.76491	0.15433	0.035408	0.47191	0.67048	0.12624	0.060952	0.52733	0.28994	0.0062708	0.38062	0.60367
L-Carnitine	0.95213	0.40169	0.056579	0.086588	0.49646	0.80709	0.25558	0.4628	0.25118	0.0019741	0.16504	0.17584	0.51888	0.7164	0.070091	0.41289	0.79264	0.95224	0.50845	0.65128	0.24954	0.2489	1.235e-07	0	0.046756	0.017005	0.039291	0.0066344	0.33181	0.89069	0.60541	0.40072	0.47121	0.63277	0.11065	0.0010458	6.6133e-06	0.13973	0.4131	0.0057307	0.41092	0.81402	0.10008	0.11786	0.12405	0.74676	0.43831	0.37703	0.10078
Inosine	0.75378	0.24185	0.0015157	0.11704	0.65734	0.12838	0.094463	0.46178	0.31904	0.12814	0.70705	0.45124	0.74512	0.64039	0.044102	0.8079	0.56089	0.68238	0.46898	0.15265	0.12679	0.12688	0.17238	0.96927	0.52122	0.99647	0.92669	0.48687	0.35924	0.033075	0.36836	0.11984	0.1926	0.61328	0.24279	0.9064	0.17564	0.055085	0.9239	0.41297	0.70338	0.1183	0.77245	0.47442	0.87926	0.90405	0.57782	0.086886	0.45695
Kelevan	0.64419	0.13169	0.079621	0.96418	0.26252	0.33741	0.80291	0.67687	0.82942	0.11625	0.47117	0.51501	0.11285	0.62812	0.63927	0.44076	0.057111	0.10303	0.041919	0.077105	0.32226	0.31989	0.33101	0.62254	0.085763	0.22875	0.20551	0.50012	0.19241	0.91295	0.11375	0.58253	0.26846	0.45551	0.94907	0.43672	0.61582	0.43968	0.78741	0.87397	0.66045	0.0048114	0.90867	0.75952	0.079036	0.2805	0.28671	0.28863	0.31424
Urea	0.13554	0.46725	0.033384	0.0090538	0.09422	0.96278	0.67467	0.34566	0.077171	0.89206	0.62643	0.91112	0.12724	0.17765	0.10888	0.019593	0.66288	0.50815	0.92014	0.60163	0.78722	0.78483	0.10518	0.94	0.45733	0.050594	0.052423	0.55039	0.89609	0.88593	0.96851	0.78262	0.89712	0.59241	0.99385	0.99223	0.73846	0.6015	0.73877	0.13752	0.42988	0.2365	0.0022651	0.057065	0.037543	0.0032339	0.032281	0.25426	0.99971
1(2H)-Pyrimidineac	0.08204	0.49034	0.1381	0.45166	0.93898	0.8157	0.62987	0.40853	0.60407	0.12521	0.79852	0.082547	0.33484	0.52813	0.35096	0.77818	0.8154	0.70791	0.73049	0.70104	0.80018	0.79753	0.020869	0.0014293	0.34805	0.39259	0.43694	0.0042323	0.19377	0.91261	0.73012	0.79974	0.75317	0.7866	0.63653	0.23389	0.58314	0.75632	0.83165	5.6769e-06	0.10078	0.12958	0.24855	0.14198	0.66747	0.31481	0.042593	0.61122	0.59473
Lopinavir	0.41134	0.96046	0.028906	0.42183	0.52379	0.98907	0.22366	0.33461	0.51125	0.048984	0.74285	0.025366	0.32107	0.4183	0.87763	0.71533	0.78393	0.64769	0.6717	0.085864	0.74509	0.74231	0.0029459	4.5944e-05	0.23118	0.30773	0.36771	0.00020226	0.011701	0.87555	0.66981	0.74483	0.69261	0.72903	0.55909	0.1449	0.24128	0.10749	0.43188	1.1928e-06	0.12179	0.87144	0.3199	0.084879	0.45034	0.20695	0.13765	0.51293	0.49476
Ritonavir	0.64145	0.57013	0.14208	0.080166	0.55763	0.42237	0.19834	0.39108	0.56204	0.10665	0.77276	0.042511	0.67455	0.47255	0.67816	0.7474	0.80862	0.6632	0.70666	0.65485	0.77473	0.7727	0.008771	0.00035683	0.28427	0.34089	0.38419	0.008279	0.11495	0.75309	0.70682	0.77436	0.72762	0.75943	0.59808	0.19433	0.28651	0.25332	0.79637	8.0104e-06	0.18199	0.24645	0.18848	0.091635	0.58613	0.2522	0.26559	0.5611	0.54665
Azithromycin	0.73494	0.80166	0.096531	0.20632	0.85897	0.73417	0.12284	0.38058	0.75793	0.24491	0.84934	0.90155	0.74927	0.25116	0.86074	0.64434	0.24241	0.36711	0.32698	0.68881	0.80603	0.80657	0.011705	0.0025679	0.15718	0.28001	0.28567	0.010305	0.049803	0.70111	0.7318	0.6553	0.94609	0.65559	0.49069	0.14279	0.15494	0.65744	0.16213	0.0086719	0.072227	0.038571	0.10209	0.22116	0.85326	0.44148	0.48307	0.35471	0.38203
Hydroxychloroquine	0.40199	0.84433	0.95375	0.66548	0.60172	0.74222	0.86266	0.3589	0.53659	0.13912	0.75897	0.13944	0.96901	0.47369	0.70874	0.73032	2.3931e-06	8.8075e-06	0.0034275	0.63277	0.76078	0.76205	0.018994	0.0043169	0.61306	0.87453	0.78158	0.0050219	0.11569	0.8416	0.012409	0.76041	0.26874	0.57797	0.96108	0.36221	0.12235	0.57362	0.80338	0.0029552	0.23197	0.19711	0.11848	0.18911	0.2792	0.213	0.34278	0.52772	0.52652
Adipoyl-L-carnitin	0.43357	0.11263	0.0027345	0.40639	0.74129	0.27731	0.70218	0.45031	0.31012	0.34938	0.6963	0.26208	0.29538	0.68358	0.48598	0.63965	0.80234	0.84442	0.80615	0.85685	0.92199	0.92313	0.042163	0.085979	0.91409	0.97855	0.88495	0.93147	0.89298	0.99133	0.70637	0.51029	0.58226	0.79047	0.00086347	0.39709	0.060463	0.88501	0.57496	0.49028	0.33375	0.068423	0.36388	0.75055	0.45029	0.5249	0.21197	0.6389	0.82921
Phenylacetyl-L-glu	0.040383	0.42372	0.09662	0.39767	0.76416	0.97642	0.61238	0.070611	0.023918	0.45184	0.014819	0.86679	0.40333	0.46982	0.2517	0.35394	0.97363	0.59516	0.83661	0.80317	0.75772	0.76111	0.0013498	0.089571	0.21651	0.78406	0.58648	0.76015	0.48081	0.014665	0.69161	0.60682	0.63059	0.62055	0.67918	0.74776	0.19355	0.71966	0.87701	0.01289	0.035549	0.30516	0.95613	0.6095	0.4743	0.57685	0.82927	0.63508	0.83663
Hippuric acid	0.041153	0.14904	0.0019181	0.050205	0.51183	0.92585	0.66554	0.56096	0.76032	0.26185	0.92214	0.75763	0.93498	0.81982	0.57292	0.92469	0.80179	0.76284	0.67842	0.70816	0.7405	0.74304	0.00048033	0.0009981	0.51038	0.22201	0.30462	0.426	0.10849	0.40619	0.69659	0.76824	0.72007	0.70049	0.17825	0.15622	0.030188	0.98255	0.71106	0.94519	0.68682	0.33197	0.054896	0.72135	0.92744	0.11767	0.026781	0.70428	0.55362
Trimethylamine N-o	0.54487	0.88789	0.11095	0.10323	0.28028	0.38988	0.95208	0.14221	0.40805	0.59511	0.92657	0.86129	0.56956	0.75176	0.55702	0.8816	0.55022	0.54923	0.91339	0.060551	0.68687	0.68969	0.096158	0.067188	0.33012	0.46775	0.56917	0.2572	0.44542	0.10121	0.0039438	0.0016839	0.0014529	0.70023	0.77296	0.93233	0.13794	0.61367	0.87995	0.63951	0.58273	0.5612	0.20298	0.44806	0.82222	0.32692	0.84713	0.0097829	0.91648
Omeprazole	0.36831	0.22662	0.9492	0.44499	0.73857	0.062948	0.6605	0.70362	0.58072	0.7128	0.79677	0.016383	0.44916	0.019952	0.21696	0.86759	0.7216	0.18771	0.42315	0.082427	0.15603	0.15548	0.66664	0.5937	0.87707	0.29945	0.43562	0.12094	0.93989	0.14268	0.57148	0.66195	0.59904	3.3933e-05	2.839e-09	0.17073	0.22179	0.088004	0.33059	0.60788	0.11392	0.059752	0.46445	0.85563	0.24226	0.25667	0.65695	0.4021	0.41271
Omeprazole sulfone	0.30718	0.21942	0.67268	0.56591	0.9185	0.0063194	0.56046	0.39682	0.18679	0.38991	0.93455	0.16178	0.44635	0.0055401	0.92425	0.16989	0.84045	0.1959	0.65362	0.56274	0.42515	0.42265	0.62645	0.60006	0.67719	0.6691	0.81585	0.042907	0.70163	0.20891	0.59119	0.60638	0.58019	0.24983	9.9812e-05	0.58153	0.97023	0.31151	0.46696	0.16177	0.42763	0.15535	0.89003	0.87296	0.24628	0.2468	0.86209	0.43824	0.93343
3-Hydroxybutyrylca	0.49873	0.54946	0.75888	0.13513	0.083377	0.82501	0.26293	0.29535	0.044719	0.41366	0.79058	0.15697	0.04635	0.7786	0.88165	0.95957	0.79403	0.88108	0.57877	0.47168	0.60929	0.60806	0.75073	0.077525	0.11375	0.096444	0.028939	0.27398	0.18208	0.019132	0.12668	0.035938	0.055145	0.55628	0.93324	0.7074	0.78624	0.95172	0.94401	0.75974	0.17808	0.17433	0.66225	0.077489	0.78175	0.39362	0.26305	0.43502	0.11941
Hexanoyl-L-Carniti	0.12328	0.346	0.13651	0.72982	0.19405	0.45884	0.9857	0.6279	0.096079	0.59012	0.51386	0.055068	0.33814	0.59568	0.61146	0.0043841	0.8847	0.63949	0.44328	0.28117	0.36603	0.36602	0.39871	0.19963	0.62787	0.78836	0.90383	0.77521	0.42746	0.08295	0.35198	0.20654	0.24605	0.4951	0.059903	0.29819	0.2848	0.079719	0.032431	0.93357	0.12568	0.60346	0.64127	0.25771	0.30573	0.19936	0.19563	0.22584	0.71503
Decanoyl-L-carniti	0.013095	0.74044	0.67753	0.87343	0.78132	0.083971	0.95897	0.087988	0.34056	0.69585	0.51404	0.047692	0.91512	0.69789	0.63469	0.75363	0.60258	0.84794	0.31236	0.28798	0.37711	0.37852	0.031081	0.0016812	0.98721	0.85342	0.42453	0.010746	0.31185	0.002276	0.7915	0.47389	0.60116	0.79693	0.060853	0.58118	0.56445	0.34738	0.33727	0.58447	0.73165	0.3228	0.44749	0.11147	0.75649	0.56956	0.37462	0.77686	0.83656
Octanoyl-L-Carniti	0.0012705	0.24938	0.30902	0.62088	0.85104	0.16962	0.82359	0.024872	0.19464	0.26348	0.37192	0.16628	0.89012	0.37601	0.4735	0.48259	0.81137	0.73946	0.4771	0.39194	0.46061	0.4617	0.02956	0.011851	0.50661	0.74229	0.88774	0.41529	0.47239	0.10492	0.6355	0.44232	0.51005	0.55443	0.047911	0.3151	0.31988	0.0768	0.050392	0.46234	0.84056	0.63231	0.02576	0.03887	0.30313	0.44748	0.11272	0.60568	0.72236
1-Methyladenosine	0.092246	0.012752	0.48164	0.041883	0.053946	0.77701	0.091284	0.14011	0.23622	0.0011136	0.041624	8.8251e-05	0.88836	0.56617	0.15653	0.35613	0.45548	0.82684	0.6703	0.81785	0.90561	0.90546	0.84248	0.090072	0.013797	0.00047402	0.0016982	0.16018	0.16902	0.066779	0.37584	0.097223	0.17705	0.0072129	0.40914	0.93097	0.71834	0.89442	0.4525	0.13257	0.34828	0.33869	0.82325	0.0068859	0.31195	0.36666	0.38885	0.97152	0.79316
lenticin	0.011867	0.13781	0.016932	0.71873	0.84658	0.40883	0.99597	0.19465	0.12685	0.96955	0.38915	0.026625	0.37726	0.06895	0.1887	0.30751	0.44869	0.93611	0.29743	0.38159	0.48028	0.48092	0.21163	0.03367	0.28106	0.16754	0.18636	0.010103	0.61596	0.38037	0.60224	0.93299	0.75391	0.3444	0.17276	0.57767	0.91794	0.35052	0.27436	0.8554	0.82977	0.13533	0.37499	0.032074	0.19858	0.10256	0.72722	0.14603	0.25816
L-Phenylalanine	0.0083084	0.83837	0.61926	0.23039	0.17989	0.91321	0.9499	0.54764	0.71965	0.04858	0.66569	0.038757	0.18361	0.61059	0.46528	0.41419	0.47338	0.8456	0.20244	0.13425	0.2907	0.29057	0.65846	0.023266	0.96544	0.77168	0.57368	0.059613	0.32127	0.13309	0.82868	0.79147	0.97485	0.22352	0.75987	0.53266	0.33506	0.53791	0.99755	0.3606	0.16325	0.00067057	0.34337	0.0016807	0.080205	0.74878	0.18082	0.51942	0.51404
ACar 20:4	4.3054e-06	0.16831	0.0033371	0.34604	0.13675	0.11615	0.31519	0.29817	0.35243	0.72552	0.59339	0.422	0.48856	0.71976	0.43506	0.42389	0.50563	0.7804	0.29866	0.21316	0.42805	0.43294	0.22255	0.094641	0.04268	0.036431	0.0528	0.19699	0.10997	0.00037974	0.7209	0.9593	0.87611	0.41365	0.82644	0.55268	0.72331	0.78812	0.72365	0.95145	0.92859	0.14332	0.048956	0.11195	0.93357	0.31449	0.8444	0.61916	0.53992
Linoleoylcarnitine	0.00050252	0.16283	0.018937	0.23337	0.20662	0.0023141	0.72776	0.65597	0.98026	0.85925	0.66516	0.86096	0.42806	0.99355	0.23463	0.22797	0.30583	0.8681	0.17545	0.26979	0.37466	0.37786	0.17207	0.015738	0.16077	0.19868	0.40675	0.27199	0.058435	1.1204e-07	0.088182	0.0035978	0.014385	0.4835	0.70627	0.78978	0.6633	0.74231	0.77521	0.92944	0.48651	0.1979	0.036335	0.032404	0.66414	0.046582	0.87873	0.62082	0.29328
Acetyl-L-carnitine	0.0012613	0.31069	0.24317	0.46882	0.19815	0.36887	0.71436	0.11049	0.0047152	0.75469	0.32606	0.15496	0.24453	0.20901	0.35293	0.24801	0.91372	0.59083	0.46079	0.7926	0.36913	0.37102	0.16572	0.13045	0.23045	0.37557	0.64007	0.55341	0.14882	0.02689	0.47977	0.33739	0.37833	0.29452	0.79002	0.42749	0.82595	0.91011	0.43974	0.44889	0.31935	0.81668	0.05576	0.0036913	0.8025	0.76428	0.38301	0.79711	0.41065
Lauroylcarnitine	0.0093577	0.99784	0.44156	0.54075	0.44222	0.080798	0.65793	0.090511	0.47022	0.77094	0.53934	0.11862	0.68637	0.34912	0.47655	0.89224	0.54046	0.64966	0.25126	0.30831	0.32532	0.32687	0.068498	0.0011214	0.71561	0.89578	0.7647	0.31904	0.873	6.978e-11	0.01024	0.00021914	0.00090905	0.47861	0.29147	0.7361	0.77819	0.84452	0.72085	0.901	0.66327	0.090932	0.028306	0.00016184	0.60429	0.40409	0.68861	0.55835	0.9157
Oleoyl-L-Carnitine	0.00027919	0.19461	0.052549	0.88334	0.75876	0.040837	0.40836	0.3489	0.92422	0.68741	0.37871	0.04341	0.57846	0.98357	0.52655	0.63565	0.31088	0.85673	0.076691	0.079514	0.14509	0.14719	0.009733	0.00019822	0.2029	0.36299	0.65368	0.14542	0.32252	5.2022e-10	0.0039371	9.5602e-06	0.00010861	0.52662	0.67545	0.5315	0.9427	0.39501	0.55592	0.10102	0.22152	0.13136	0.47482	0.029507	0.80708	0.77373	0.9471	0.69582	0.99894
Palmitoyl-L-carnit	0.0051455	0.2743	0.21578	0.73866	0.50336	0.034863	0.27228	0.91678	0.54469	0.75871	0.52298	0.12353	0.87418	0.87789	0.28132	0.26609	0.86098	0.43778	0.46558	0.16921	0.24977	0.2525	0.082497	0.0023049	0.2508	0.6289	0.83501	0.34905	0.16436	7.9918e-08	4.5637e-07	3.5619e-10	1.8864e-09	0.39792	0.47764	0.29734	0.6563	0.511	0.73821	0.068455	0.46928	0.14583	0.068487	0.0004663	0.25174	0.37554	0.8193	0.61646	0.77571
2-Methylbutyryl-L-	0.18323	0.17137	0.30215	0.68714	0.78576	0.43051	0.75559	0.24857	0.40245	0.30205	0.919	0.86223	0.56112	0.6238	0.5005	0.84854	0.46861	0.23598	0.98953	0.50852	0.49307	0.49204	0.20606	0.39846	0.071953	0.052657	0.074872	0.65575	0.076919	0.272	0.97259	0.56032	0.73906	0.34104	0.61727	0.93193	0.84668	0.18419	0.054007	0.13044	0.87192	0.6856	0.38384	0.85848	0.98701	0.72454	0.69745	0.28085	0.2949
Tryptophan	0.00031102	0.032687	0.0025016	0.36672	0.58334	0.38011	0.55544	0.94211	0.40485	0.10257	0.19554	0.20345	0.25368	0.33063	0.56891	0.23217	0.49462	0.60626	0.17176	0.53792	0.22301	0.22327	0.37883	0.28429	1.0709e-05	1.0162e-05	1.6338e-05	0.9405	0.01301	0.9879	0.33403	0.48981	0.38417	0.26632	0.89637	0.808	0.50467	0.8359	0.84239	0.16746	0.00049289	0.3728	0.11124	0.066708	0.12936	0.46758	0.52965	0.74567	0.37709
1,2-Diamino-2-methylpropane	0.02325	0.097216	0.033848	0.36908	0.78955	0.23322	0.80025	0.39681	0.65574	0.88681	0.7237	0.92933	0.49847	0.70742	0.72243	0.2317	0.53795	0.68505	0.82281	0.83469	0.79296	0.79309	0.014476	0.088117	0.33971	0.46023	0.33572	0.30654	0.030773	0.025654	0.17923	0.032279	0.064553	0.32254	0.51784	0.85999	0.15983	0.95814	0.10827	0.11619	0.0061832	0.46421	0.57051	0.11268	0.44362	0.84493	0.90173	0.53749	0.60739
L-Valine	0.0036652	0.23524	0.034008	0.7252	0.33361	0.29419	0.93178	0.6132	0.58631	0.99296	0.86232	0.87571	0.34074	0.57422	0.81146	0.26988	0.66209	0.73228	0.87101	0.75224	0.53327	0.5335	0.015416	0.081344	0.30579	0.58027	0.44208	0.47011	0.01002	0.044335	0.10468	0.018388	0.034883	0.30233	0.55759	0.93323	0.27261	0.98615	0.3424	0.12921	0.0062162	0.42256	0.61294	0.15764	0.36729	0.75817	0.65311	0.50468	0.9131
L-Isoleucine	0.92539	0.9703	0.58493	0.3829	0.69851	0.84293	0.82701	0.46193	0.76417	0.0025656	0.062469	0.65252	0.91096	0.69996	0.76717	0.97466	0.7711	0.87808	0.46353	0.20619	0.46851	0.46747	0.49089	0.056107	0.89173	0.49558	0.85672	0.044156	0.18849	0.66435	0.55128	0.60012	0.55548	0.97701	0.68837	0.019238	0.54545	0.16988	0.29752	0.24687	0.15813	0.48951	0.86301	0.26178	0.028336	0.45035	0.22931	0.65512	0.060283
L-Methionine	0.72696	0.57118	0.155	0.88034	0.57078	0.036963	0.44767	0.72494	0.74277	0.4845	0.3505	0.015525	0.49689	0.20319	0.99737	0.93327	0.68769	0.72524	0.68241	0.46459	0.35095	0.35091	0.3417	0.15853	0.07655	0.08307	0.13047	0.9313	0.6969	0.074149	0.076279	0.057111	0.052516	0.48136	0.83619	0.025168	0.38294	0.39909	0.66002	0.66578	0.40319	0.10739	0.82408	0.63035	0.19608	0.67677	0.82242	0.1362	0.56812
DL-Octopamine	0.48286	0.043202	0.0071686	0.95049	0.52059	0.064298	0.29364	0.3591	0.94141	0.32784	0.83701	0.35896	0.80734	0.90109	0.44878	0.93648	0.89697	0.65856	0.97971	0.68029	0.93443	0.935	0.053156	0.79861	0.77718	0.63329	0.447	0.23717	0.45884	0.00083727	0.018955	0.0046564	0.0062125	0.53088	0.51155	0.018789	0.50702	0.39801	0.3194	0.13806	0.54635	0.68686	0.97768	0.02342	0.021282	0.47811	0.22123	0.46503	0.9215
L-Tyrosine	0.42099	0.097009	0.012312	0.81384	0.37763	0.12878	0.35345	0.46675	0.78399	0.34454	0.99473	0.26629	0.97293	0.9916	0.65472	0.96058	0.70597	0.48415	0.98335	0.41517	0.70757	0.70837	0.040496	0.96654	0.62713	0.60486	0.42934	0.2545	0.40631	0.0011577	0.034625	0.018994	0.018582	0.49742	0.53917	0.035441	0.83121	0.62826	0.71946	0.22721	0.16731	0.51652	0.82628	0.036504	0.017326	0.52662	0.3738	0.49072	0.75409
Ethylhexadecyldime	0.0028216	0.034605	0.032071	0.088403	0.235	0.054398	0.28948	0.47385	0.98736	0.50212	0.81294	0.74507	0.34159	0.70387	0.58007	0.47294	0.78111	0.90958	0.76735	0.2488	0.88666	0.88792	0.4977	0.66365	0.33543	0.5138	0.47116	0.15583	0.011756	0.12632	0.86173	0.67043	0.74909	0.99218	0.072272	0.58658	0.63568	0.33634	0.71445	0.13562	0.87733	0.34208	0.45806	0.63094	0.54632	0.55751	0.83449	0.94647	0.44016
n-Octadecylamine	1.4567e-07	0.00012791	0.014962	0.076212	0.75293	0.011404	0.29242	0.23924	0.47322	0.51778	0.35786	0.35804	0.40886	0.49705	0.049962	0.6997	0.2537	0.3268	0.10887	0.17503	0.26418	0.26624	0.1402	0.68265	0.85741	0.55491	0.30113	0.99144	0.013788	0.78148	0.084215	0.19474	0.11203	0.51747	0.30438	0.38346	0.20782	0.00024204	0.81529	0.0025799	0.056746	0.90897	0.88815	0.94935	0.36316	0.47018	0.69706	0.042936	0.92244
2-Lysophosphatidyl	0.013078	0.0020522	0.0051077	0.18396	0.33478	0.62457	0.47432	0.26629	0.76683	0.82917	0.86388	0.6224	0.099927	0.95157	0.07204	0.99205	0.70059	0.35625	0.32504	0.28917	0.32375	0.32403	0.554	0.38089	0.15355	0.29605	0.26573	0.40949	0.9169	0.46641	0.79851	0.97609	0.88363	0.85004	0.64929	0.056004	0.055939	0.72089	0.84262	0.93614	0.12929	0.9261	0.84499	0.10156	0.78728	0.84809	0.2174	0.35562	0.87864
PC (p-16:0/0:0)	0.0014863	0.0013391	0.26624	0.15414	0.16239	0.8078	0.27183	0.37381	0.37	0.97605	0.69044	0.21492	0.42509	0.79769	0.69159	0.88156	0.75707	0.88407	0.50097	0.99677	0.53298	0.53298	0.39482	0.63749	0.47479	0.91458	0.86836	0.15887	0.18309	0.19371	0.38719	0.40036	0.36872	0.86887	0.91753	0.5948	0.096086	0.74108	0.01193	0.28807	0.003966	0.62748	0.19695	0.47449	0.58218	0.76788	0.26638	0.20199	0.42858
LPC (o-16:0)	3.0223e-05	4.6416e-06	0.014906	0.17785	0.2026	0.76342	0.28097	0.27457	0.49727	0.55191	0.9993	0.20886	0.24696	0.29803	0.18346	0.77681	0.38938	0.53286	0.2514	0.88139	0.45024	0.45112	0.62503	0.29646	0.53853	0.99192	0.91887	0.019713	0.79313	0.4037	0.26318	0.45554	0.32815	0.85982	0.76531	0.054325	0.03444	0.11534	0.29418	0.65529	0.013822	0.91158	0.44885	0.58153	0.62345	0.49496	0.67546	0.66098	0.33109
LPC (20:2)	0.0016744	0.00035048	0.067584	0.046912	0.00066674	0.32712	0.1183	0.40196	0.37724	0.98553	0.22648	0.79939	0.2714	0.20405	0.92592	0.50495	0.29376	0.51735	0.32248	0.31122	0.71183	0.71378	0.50995	0.8003	0.22254	0.88836	0.8741	4.3892e-05	0.0042189	0.33324	0.72606	0.72933	0.99399	0.23736	0.0004037	0.052078	0.043639	0.0083892	0.069533	0.17942	0.09351	0.11716	0.61155	0.6891	0.76732	0.99606	0.89602	0.94258	0.54572
PC (18:1/16:0)	5.803e-07	1.9774e-05	0.0074388	0.029017	0.022166	0.15991	0.39313	0.41276	0.90833	0.39437	0.8421	0.95767	0.74196	0.32487	0.46542	0.84658	0.22968	0.33031	0.087063	0.15856	0.23003	0.23146	0.013939	0.19517	0.44266	0.79066	0.81596	0.003393	0.38462	0.89914	0.29588	0.68398	0.44889	0.38648	0.059308	0.068124	0.057088	0.02135	0.21336	0.025527	0.10737	0.083958	0.77181	0.13908	0.42028	0.85893	0.97128	0.25008	0.93497
LPC (16:0)	2.7756e-05	7.9551e-05	0.013678	0.010477	0.02681	0.15244	0.96381	0.18561	0.27985	0.22889	0.99365	0.68102	0.53401	0.66554	0.064367	0.75051	0.10082	0.19798	0.25383	0.67123	0.97831	0.97912	0.084515	0.21664	0.42573	0.65276	0.6954	0.001398	0.21836	0.75886	0.21157	0.73979	0.41198	0.82561	0.43214	0.034158	0.14315	0.080778	0.72376	0.10318	0.10523	0.052326	0.87222	0.59563	0.16965	0.82605	0.55132	0.1794	0.21406
Miltefosine	4.0931e-07	8.6235e-06	0.0039786	0.0029609	0.045309	0.0006596	0.4984	0.65228	0.48723	0.15539	0.52357	0.86209	0.49558	0.52039	0.22322	0.55374	0.5412	0.49781	0.92498	0.51053	0.48508	0.485	0.56761	0.70976	0.88312	0.51653	0.40857	8.3885e-05	0.068145	0.21727	0.15953	0.19688	0.15551	0.58489	0.70367	0.2276	0.22208	0.007897	0.58884	0.0027875	0.003581	0.10981	0.63896	0.35057	0.038412	0.30884	0.65748	0.21863	0.78349
LPC (p-18:0)	1.5053e-05	2.5739e-07	0.03775	0.0009355	0.0011097	0.0014349	0.42639	0.78801	0.78399	0.71199	0.57369	0.67453	0.76927	0.30951	0.17357	0.54209	0.8308	0.92127	0.63024	0.52596	0.65177	0.65505	0.69425	0.78824	0.9852	0.72114	0.6743	0.00086501	0.29301	0.94569	0.79689	0.87373	0.82713	0.95929	0.71538	0.77557	0.040907	0.19753	0.94127	0.16893	0.03059	0.42788	0.99685	0.10429	0.87804	0.56874	0.76821	0.95026	0.95381
LPC (17:0)	2.0675e-06	4.3467e-05	0.019218	0.00027116	0.0001338	0.16931	0.70112	0.75146	0.52467	0.56614	0.29939	0.54859	0.5132	0.36158	0.031428	0.451	0.49328	0.51016	0.62296	0.97686	0.97649	0.97904	0.74728	0.46865	0.19065	0.91297	0.82528	0.024369	0.716	0.64019	0.92888	0.68965	0.86537	0.88637	0.14783	0.12831	0.094548	0.018195	0.76489	0.077141	0.28555	0.16475	0.84244	0.62182	0.44381	0.80684	0.94344	0.091756	0.883
3,5,9-Trioxa-4-phosphatetracosan-1-aminium, 7-(acetyloxy)-24-carboxy-4-hydroxy-N,N,N-trimethyl-, inner salt, 4-oxide, (R)-	1.1559e-07	3.9914e-08	0.00058407	0.0072554	0.053113	0.0029259	0.76606	0.56693	0.67982	0.70023	0.75334	0.91639	0.23372	0.80258	0.058741	0.6422	0.28635	0.57821	0.43702	0.62206	0.949	0.95097	0.11023	0.1957	0.54252	0.73788	0.72451	0.0015301	0.069334	0.49733	0.41295	0.8232	0.58845	0.7022	0.64993	0.19771	0.17073	0.14092	0.19331	0.38827	0.055271	0.0064234	0.85691	0.22433	0.043926	0.80125	0.24914	0.081825	0.87449
PC (18:2e)	0.058013	0.0003885	0.34661	0.1328	0.022107	0.23095	0.26229	0.495	0.61804	0.35787	0.74077	0.53378	0.93959	0.12898	0.39016	0.60576	0.94055	0.78392	0.27399	0.091506	0.15562	0.15649	0.76346	0.99804	0.35015	0.025483	0.025779	0.0015727	0.63935	0.098735	0.51953	0.39293	0.42815	0.029244	0.88413	0.0055946	0.068419	0.69523	0.17363	0.77115	0.31737	0.7933	0.51351	0.72266	0.010775	0.057819	0.40714	0.57188	0.37931
PC (18:1e)	0.84913	0.00013184	0.42033	0.023032	0.025114	0.040971	0.46199	0.80404	0.32001	0.49583	0.42399	0.44948	0.95164	0.48035	0.60789	0.9143	0.75905	0.91839	0.77312	0.65891	0.91559	0.91625	0.98302	0.94215	0.85319	0.94879	0.9829	0.00010346	0.00059664	0.17616	0.85899	0.99529	0.92949	0.2234	0.6582	0.28027	0.9206	0.047956	0.00058619	0.71643	0.61957	0.41744	0.76721	0.039924	0.73075	0.70358	0.052804	0.49359	0.93079
PC (20:4e)	0.19054	0.0019337	0.65796	0.25185	0.0022675	0.1216	0.90521	0.76136	0.23886	0.77404	0.36476	0.77908	0.20587	0.039368	0.11106	0.73687	0.38262	0.22341	0.55607	0.51233	0.98998	0.99018	0.2326	0.13328	0.9152	0.56765	0.64154	0.017036	0.2376	0.1602	0.14564	0.24807	0.17027	0.49671	0.085221	0.11118	0.89959	0.46529	0.012194	3.3092e-05	0.068216	0.1562	0.95548	0.046217	0.68589	0.78427	0.61611	0.0063089	0.25472
Stearamide	0.0003961	0.0059701	0.11881	0.017944	0.18985	0.0007062	0.085163	0.41481	0.39562	0.35136	0.62533	0.12028	0.18175	0.34739	0.28807	0.96758	0.35852	0.37888	0.12396	0.28262	0.21559	0.21666	0.49902	0.121	0.058545	0.10831	0.087183	0.2353	0.1001	0.17484	0.53907	0.93568	0.71975	0.24617	0.23985	0.18084	0.55019	0.93021	0.45541	0.34956	0.89721	0.66011	0.85058	0.28384	0.76829	0.48565	0.97194	0.018403	0.44008
Diethylene glycol	4.2033e-05	0.0043661	0.037088	0.048352	0.14555	0.045754	0.56805	0.25685	0.26044	0.16714	0.73902	0.11347	0.10382	0.4327	0.1262	0.53696	0.68709	0.67647	0.51878	0.54156	0.21003	0.21144	0.28643	0.13579	0.054086	0.11989	0.10973	0.099232	0.096531	0.02349	0.43579	0.50533	0.44748	0.33357	0.12658	0.83449	0.40421	0.87489	0.23808	0.42749	0.67174	0.84778	0.33338	0.62676	0.88365	0.27706	0.44126	0.49668	0.51373
Triethylene glycol	0.0018611	0.0016607	0.09381	0.023829	0.11356	0.014223	0.52349	0.50098	0.40402	0.18994	0.9588	0.1513	0.19039	0.39778	0.1896	0.70087	0.85732	0.91692	0.31843	0.31192	0.12691	0.12806	0.25062	0.068264	0.013037	0.023226	0.021767	0.078764	0.15516	0.094661	0.59977	0.60461	0.58315	0.37629	0.11234	0.38779	0.48822	0.55847	0.34963	0.45752	0.97848	0.43973	0.40436	0.45688	0.84374	0.30798	0.87186	0.41753	0.42141
2-Mercaptobenzothi	0.0006379	0.00046895	0.0046786	0.1187	0.42352	0.1922	0.73387	0.23777	0.41032	0.30689	0.73908	0.14053	0.39739	0.56688	0.40031	0.71148	0.75257	0.66037	0.69912	0.52967	0.41248	0.41398	0.14783	0.071113	0.028898	0.074778	0.057796	0.020414	0.04696	0.078944	0.84412	0.99085	0.91485	0.42042	0.22547	0.98771	0.32122	0.12134	0.11539	0.53218	0.38743	0.62254	0.57093	0.11532	0.014388	0.97799	0.90398	0.65897	0.48417
Tetramethylthiuram	0.0010916	0.041237	0.015206	0.15465	0.41398	0.28925	0.93955	0.65342	0.72455	0.14391	0.60219	0.35965	0.68036	0.96166	0.84617	0.58591	0.22735	0.24875	0.77277	0.6064	0.46818	0.46858	0.13775	0.084474	0.087779	0.074183	0.10812	0.003553	0.0022657	0.96166	0.6414	0.74918	0.94816	0.45359	0.33865	0.72517	0.15816	0.55623	0.45961	0.0096667	0.12281	0.36298	0.24982	0.0069563	0.17758	0.81952	0.57216	0.44552	0.61407
1,5-Pentanediamine	0.055504	0.1647	0.080593	0.71618	0.58594	0.33782	0.51084	0.085557	0.22654	0.61187	0.96756	0.79689	0.6443	0.88324	0.7714	0.75099	0.34772	0.28614	0.84426	0.43359	0.25358	0.25455	0.030813	0.056089	0.036656	0.046635	0.040807	0.0010641	0.019946	0.072603	0.69476	0.83547	0.9288	0.31714	0.21821	0.6573	0.29723	0.10729	0.30932	0.18329	0.90552	0.51889	0.77767	0.012302	0.44837	0.49633	0.93056	0.80071	0.7129
L-Isoleucine, methyl ester	0.0069	0.016484	0.93306	0.91647	0.35292	0.53646	0.62185	0.53226	0.68531	0.24175	0.08346	0.7074	0.50311	0.27942	0.52912	0.58963	0.90517	0.76574	0.64428	0.28292	0.4625	0.46316	0.098494	0.044904	0.1099	0.44237	0.21048	0.0028777	0.014587	0.098715	0.7	0.57119	0.61405	0.40693	0.18794	0.21307	0.098889	0.29832	0.14955	0.26334	0.67924	0.50968	0.37242	0.029565	0.87098	0.15045	0.86024	0.39759	0.92318
LPC (14:0)	0.030194	0.024921	0.24474	0.19573	0.087143	0.89592	0.58223	0.99758	0.34711	0.058584	0.58666	0.0057114	0.2591	0.43759	0.16789	0.57507	0.3882	0.65858	0.86987	0.53205	0.56802	0.57055	0.86048	0.3994	0.033257	0.042575	0.043204	0.22408	0.6924	0.14544	0.901	0.42792	0.62273	0.51298	0.87757	0.4807	0.90448	0.57725	0.94293	0.70261	0.03202	0.69727	0.27153	0.54411	0.0067453	0.021984	0.59696	0.76253	0.55685
Carebastine	0.19564	0.12119	0.43874	0.22862	0.10554	0.22452	0.61343	0.75075	0.85293	0.52801	0.92793	0.37227	0.86927	0.81992	0.94717	0.91905	0.92918	0.85571	0.89935	0.88526	0.92882	0.93116	0.47078	0.3492	0.81319	0.73338	0.75927	0.2948	0.59828	0.81419	0.89995	0.92899	0.91021	0.9241	0.86313	0.98613	0.94487	0.31849	0.33383	0.097512	0.52141	0.95844	0.65309	0.80385	0.92213	0.47421	0.81596	0.85375	0.85163
LPC (16:1)	0.10831	0.015259	0.18124	0.064226	0.041082	0.080013	0.20053	0.85684	0.75251	0.1429	0.74674	0.082868	0.94868	0.55671	0.36694	0.81806	0.41116	0.47258	0.69885	0.82696	0.81588	0.81899	0.26052	0.023112	0.21971	0.28684	0.29053	0.36445	0.39705	0.94166	0.52061	0.84955	0.66556	0.81415	0.39304	0.43299	0.61433	0.98236	0.88878	0.046555	0.32521	0.34772	0.5708	0.91198	0.11037	0.39101	0.83494	0.41229	0.87403
Glycerophosphochol	0.035164	0.031655	0.070364	0.054743	0.64939	0.92869	0.28021	0.60671	0.17625	0.8394	0.43492	0.37251	0.19563	0.96355	0.1708	0.36015	0.45317	0.33088	0.58022	0.70465	0.95352	0.95373	0.00098943	3.9811e-05	0.15485	0.15817	0.25423	0.35029	0.024163	0.23698	0.22866	0.34756	0.25968	0.008811	0.36736	0.20044	0.008362	0.21534	0.78614	0.2954	0.011906	0.97628	0.9366	0.5991	4.0194e-06	0.40709	0.58287	0.157	0.69584
L-NG-Monomethylarg	0.0011271	0.0088955	0.0098658	0.020145	0.51546	0.4621	0.17946	0.42159	0.137	0.19411	0.68877	0.088753	0.20307	0.43204	0.29116	0.50022	0.46736	0.36046	0.28388	0.42542	0.43508	0.43765	0.91726	0.012313	0.025448	0.04453	0.049415	0.89789	0.011103	0.61322	0.76909	0.86324	0.95291	0.98205	0.66222	0.69006	0.44755	0.8791	0.81401	0.77018	0.04904	0.29424	0.17239	0.88334	4.3987e-06	0.001701	0.49285	0.062285	0.77587
[truncated: 84 more columns]

## Sheet: Supplementary Table S5
	Bilirubin	D-Glucose	Methylsuccinic aci	3-Hydroxybutyric a	3-Hydroxyoctadecan	FA 18:1+1O	Nervonic acid	Octadecanedioic ac	LPE 22:6	LPE 16:0	LPE 20:4	4-(decan-4-yl)benz	alpha-linolenic ac	Palmitoleic acid	Linoleic acid	Palmitic acid	3-Hydroxybenzaldeh	LPC 16:0	LPC (18:1)	3,5-Di-tert-butyl-	2-Hydroxypalmitic	5S-Hydroxy-6E,8Z,1	LPC (0:0/18:2(omeg	LPE 18:1	LPE 18:2	2-Mercaptobenzothi	LPC 16:1	L-Tryptophan	Quinolin-6-ol	Indoxyl sulfate	O-Benzyl-L-serine	Para-cresol	Chenodeoxycholic a	Phenylacetyl-L-glu	3-Hydroxyphenylace	Kynurenic acid	Uric acid	Hippuric acid	2-Furanpropanoic a	Valsartan	4-Hydroxyquinoline	Citric acid	Phosphoric acid	Glycodeoxycholic a	Taurodeoxycholic a	Glycocholic acid	Glycoursodeoxychol	Taurocholic acid	2-Hydroxybenzothia
Bilirubin	1	0.18704	0.2756	0.023748	0.19699	0.15442	0.25499	0.0085405	0.10296	-0.047589	-0.10778	0.075036	0.1992	0.10737	0.16223	0.35458	-0.041302	0.1927	0.18679	0.30869	0.18212	0.034285	0.037298	0.06342	-0.059767	0.26261	0.094183	0.18721	0.060576	-0.035109	-0.093792	-0.08047	-0.099029	-0.081377	0.13265	-0.034701	0.1643	0.015992	0.0068283	-0.14969	-0.18253	0.015663	-0.14547	-0.19007	-0.17839	0.029237	-0.017821	-0.051664	0.17529
D-Glucose	0.18704	1	0.60316	-0.068786	0.16549	0.070065	0.092718	0.11058	0.085362	0.18397	0.034625	0.03879	0.1357	0.27566	0.035174	0.16589	-0.077503	0.19756	0.1443	0.16251	0.12683	0.079791	0.015778	0.24188	0.1563	0.062613	0.28616	0.033068	0.026489	0.16559	-0.067094	0.016177	0.080396	0.25502	0.23198	0.30734	0.23808	0.078712	0.14667	0.03606	-0.07379	0.11031	-0.095323	0.02326	0.045675	0.13791	0.16205	0.19745	0.054255
Methylsuccinic aci	0.2756	0.60316	1	-0.012694	0.24463	0.14534	0.14827	0.087042	0.19527	0.234	0.11519	0.23109	0.2183	0.21144	0.25491	0.26357	-0.14707	0.19992	0.24148	0.27604	0.20241	0.27952	0.071788	0.097771	0.11493	0.18405	0.18449	0.044675	-0.15584	-0.093178	-0.062905	-0.093161	0.012012	0.078612	0.17276	0.03565	0.31912	-0.14123	-0.044993	-0.0019141	-0.30219	-0.23533	-0.47902	-0.11132	-0.12361	-0.062557	-0.09836	-0.10855	0.073417
3-Hydroxybutyric a	0.023748	-0.068786	-0.012694	1	0.39318	0.40507	0.42024	0.45815	0.27943	0.31817	0.24078	0.24182	0.13233	0.29957	0.21813	0.32421	0.39767	-0.021485	0.086167	-0.019834	0.2184	0.21267	-0.16465	0.056485	-0.021234	0.1652	0.099476	0.010219	0.03728	0.02857	-0.090961	-0.033133	0.11629	-0.02125	0.12047	0.19661	-0.12063	-0.062132	-0.022485	0.075844	-0.014599	0.088928	0.32859	-0.016138	-0.011887	0.033194	0.021568	0.079081	0.13097
3-Hydroxyoctadecan	0.19699	0.16549	0.24463	0.39318	1	0.7356	0.47883	0.64954	0.015327	0.12746	0.088744	0.21578	0.18479	0.34167	0.33116	0.3866	0.31106	0.31476	0.32053	0.40203	0.50344	0.3423	0.28184	0.25414	0.14511	0.29071	0.35612	0.037156	0.099134	0.058726	0.065983	0.05233	-0.013705	0.12435	-0.048343	0.013384	0.016905	0.026356	0.0039707	0.019043	-0.1742	0.011611	-0.050819	-0.066697	-0.061118	-0.035187	0.095894	-0.036864	-0.059197
FA 18:1+1O	0.15442	0.070065	0.14534	0.40507	0.7356	1	0.49661	0.63089	0.19438	0.13592	0.02002	0.1932	0.28739	0.37412	0.3498	0.40954	0.19189	0.20481	0.11914	0.070376	0.35119	0.27406	0.039889	0.12535	0.00976	-0.036347	0.10496	-0.063748	0.015837	-0.030633	-0.0019931	-0.008969	0.006107	0.11022	0.0023541	0.032883	-0.001735	0.067137	0.11067	-0.013387	-0.0693	0.030083	-0.025838	-0.060965	-0.049271	-0.12504	-0.067586	-0.076325	-0.048691
Nervonic acid	0.25499	0.092718	0.14827	0.42024	0.47883	0.49661	1	0.64849	0.20973	0.22463	0.078131	0.31866	0.49606	0.4093	0.454	0.43076	0.35445	0.3173	0.40957	0.34597	0.59785	0.47742	0.15214	0.21077	-0.064663	0.20917	0.035929	0.079829	0.15035	0.056767	-0.0072698	-0.029692	0.22071	0.09783	0.14525	0.16814	-0.17064	-0.040818	0.078448	0.09623	-0.12061	-0.020004	0.02322	0.0063552	0.022243	-0.051326	0.13424	0.073122	0.046485
Octadecanedioic ac	0.0085405	0.11058	0.087042	0.45815	0.64954	0.63089	0.64849	1	0.06786	0.12695	-0.026001	0.18248	0.16679	0.3189	0.34515	0.2908	0.33155	0.24053	0.23111	0.21747	0.49167	0.34566	0.185	0.068446	-0.12129	0.10222	0.0085723	-0.16888	0.060092	0.065494	0.070001	0.090807	0.20238	0.14522	0.04966	0.14072	-0.090133	0.053935	0.059724	0.084521	0.049432	0.15815	0.044153	0.12581	0.15121	-0.095237	0.20385	0.1332	-0.056988
LPE 22:6	0.10296	0.085362	0.19527	0.27943	0.015327	0.19438	0.20973	0.06786	1	0.67326	0.41896	0.20272	0.31713	0.40351	0.31087	0.49878	0.096078	0.18489	0.073323	0.080906	0.055873	0.25743	-0.2151	0.16451	0.14567	0.023581	0.10591	0.096404	0.0046068	-0.093173	-0.088106	-0.076451	0.082611	0.034691	0.2477	0.1465	0.17876	-0.06555	0.27087	0.10148	-0.078269	-0.098693	0.060428	-0.085728	-0.096145	-0.16472	-0.22586	-0.1419	0.16098
LPE 16:0	-0.047589	0.18397	0.234	0.31817	0.12746	0.13592	0.22463	0.12695	0.67326	1	0.68574	0.36175	0.13814	0.29545	0.23167	0.36655	0.17069	0.2226	0.2906	0.26828	0.21618	0.29104	0.020072	0.31541	0.32931	0.17154	0.17752	0.062613	0.09191	0.1078	0.13833	0.14219	0.20309	0.27542	0.39143	0.28218	0.18554	-0.026705	0.10733	0.17998	-0.17452	-0.10301	0.054148	-0.047453	-0.055293	0.018595	-0.004312	0.020939	0.096345
LPE 20:4	-0.10778	0.034625	0.11519	0.24078	0.088744	0.02002	0.078131	-0.026001	0.41896	0.68574	1	0.30207	0.096881	0.2185	0.2495	0.24858	0.20131	0.25314	0.27939	0.27906	0.19633	0.38165	0.10697	0.34261	0.37852	0.25167	0.22343	0.14377	0.074933	0.16509	0.09175	0.1273	0.12577	0.13911	0.095092	0.12176	0.16016	0.067879	-0.11796	0.12473	-0.26013	-0.11792	0.048805	-0.11391	-0.11979	-0.094821	-0.09786	-0.15937	0.11506
4-(decan-4-yl)benz	0.075036	0.03879	0.23109	0.24182	0.21578	0.1932	0.31866	0.18248	0.20272	0.36175	0.30207	1	0.32199	0.3247	0.4312	0.39385	0.1613	0.093918	0.18933	0.24797	0.36637	0.35807	-0.0021962	0.10899	0.15207	0.21552	0.16057	0.059945	0.081783	-0.0072304	-0.024361	-0.051174	-0.033602	-0.017193	0.077459	0.11001	-0.14125	-0.26127	-0.17177	-0.04575	-0.26457	-0.17079	-0.21926	-0.1033	-0.085036	-0.0077072	-0.030761	0.04711	0.09786
alpha-linolenic ac	0.1992	0.1357	0.2183	0.13233	0.18479	0.28739	0.49606	0.16679	0.31713	0.13814	0.096881	0.32199	1	0.4135	0.55711	0.46498	0.14497	0.18692	0.21078	0.21846	0.28306	0.45038	-0.058659	0.3609	0.20739	0.060335	0.058454	0.2266	0.057013	-0.065948	-0.17862	-0.18359	-0.10279	0.011761	0.049896	0.16809	-0.10213	-0.083789	0.11846	0.058069	-0.20401	-0.063132	-0.041367	-0.061213	-0.045641	0.036377	-0.084957	0.049829	0.18587
Palmitoleic acid	0.10737	0.27566	0.21144	0.29957	0.34167	0.37412	0.4093	0.3189	0.40351	0.29545	0.2185	0.3247	0.4135	1	0.4723	0.58659	0.19543	0.20675	0.21413	0.21899	0.3873	0.47546	-0.10773	0.26885	0.066174	0.16449	0.49847	0.12551	0.17224	0.14909	-0.15374	-0.11848	0.059081	0.12328	0.061492	0.24013	0.060681	0.011065	0.03262	0.06009	-0.12073	0.069887	0.010287	-0.025478	0.0020933	-0.078806	-0.031449	0.05445	0.20762
Linoleic acid	0.16223	0.035174	0.25491	0.21813	0.33116	0.3498	0.454	0.34515	0.31087	0.23167	0.2495	0.4312	0.55711	0.4723	1	0.71661	0.13071	0.25015	0.26678	0.29289	0.4668	0.55466	0.058914	0.088909	0.09788	0.19779	-0.04227	0.039734	-0.027492	-0.0039574	-0.0029156	0.0039829	0.052338	0.071621	0.081161	0.067806	-0.10398	0.041136	-0.098079	-0.011433	-0.27474	-0.0027287	-0.19764	-0.075703	-0.074774	-0.13298	-0.10798	-0.10661	0.11488
Palmitic acid	0.35458	0.16589	0.26357	0.32421	0.3866	0.40954	0.43076	0.2908	0.49878	0.36655	0.24858	0.39385	0.46498	0.58659	0.71661	1	0.2129	0.17084	0.21777	0.31533	0.45116	0.42998	-0.075534	0.21226	0.15039	0.24379	0.23957	0.17448	0.080696	-0.00010859	-0.088974	-0.067235	-0.065738	0.027029	0.093159	0.05535	-0.021418	0.082716	-0.00042247	-0.0034996	-0.19247	0.099977	-0.082566	-0.056546	-0.062722	-0.083847	-0.0069955	-0.081563	0.15682
3-Hydroxybenzaldeh	-0.041302	-0.077503	-0.14707	0.39767	0.31106	0.19189	0.35445	0.33155	0.096078	0.17069	0.20131	0.1613	0.14497	0.19543	0.13071	0.2129	1	0.20054	0.32907	0.35243	0.49557	0.36717	0.10503	0.40873	0.1089	0.25883	0.15626	0.4303	0.48236	0.33831	0.13607	0.14572	0.18283	0.091891	-0.024624	0.14914	-0.071069	0.02894	0.18641	0.14272	-0.0018998	0.31282	0.37233	0.074005	0.076523	0.35362	0.3999	0.30713	-0.040364
LPC 16:0	0.1927	0.19756	0.19992	-0.021485	0.31476	0.20481	0.3173	0.24053	0.18489	0.2226	0.25314	0.093918	0.18692	0.20675	0.25015	0.17084	0.20054	1	0.70131	0.6004	0.4788	0.51952	0.49038	0.25932	0.030775	0.068558	0.050655	0.17544	0.10091	0.14366	0.085471	0.049446	-0.016308	0.19632	0.020555	0.038272	0.18633	0.13887	0.14423	0.093353	-0.34326	-0.046954	-0.19527	-0.14176	-0.15224	-0.045257	0.061819	-0.14572	-0.15988
LPC (18:1)	0.18679	0.1443	0.24148	0.086167	0.32053	0.11914	0.40957	0.23111	0.073323	0.2906	0.27939	0.18933	0.21078	0.21413	0.26678	0.21777	0.32907	0.70131	1	0.66157	0.5377	0.55884	0.51751	0.41361	0.12205	0.30853	0.19172	0.39495	0.29704	0.15246	0.091986	0.023622	0.078716	0.19858	0.11469	0.10131	0.1536	0.046677	0.066167	0.22681	-0.36056	-0.10941	-0.19128	-0.11975	-0.14117	0.041467	0.15434	-0.077629	-0.10042
3,5-Di-tert-butyl-	0.30869	0.16251	0.27604	-0.019834	0.40203	0.070376	0.34597	0.21747	0.080906	0.26828	0.27906	0.24797	0.21846	0.21899	0.29289	0.31533	0.35243	0.6004	0.66157	1	0.55187	0.50435	0.52715	0.39676	0.1738	0.53932	0.27769	0.31837	0.1976	0.16572	0.1451	0.086781	0.0079004	0.13911	0.011639	-0.027864	0.19527	-0.0007634	0.030878	0.099581	-0.3941	-0.10736	-0.19221	-0.061967	-0.064303	0.0088017	0.17913	-0.01742	0.13222
2-Hydroxypalmitic	0.18212	0.12683	0.20241	0.2184	0.50344	0.35119	0.59785	0.49167	0.055873	0.21618	0.19633	0.36637	0.28306	0.3873	0.4668	0.45116	0.49557	0.4788	0.5377	0.55187	1	0.63286	0.28217	0.20691	-0.036382	0.18998	0.08748	0.28835	0.16442	0.23235	0.07211	0.0077374	0.12435	0.060066	-0.020496	0.0551	-0.046636	-0.00028213	0.078147	0.15234	-0.26983	0.19311	-0.086065	-0.044552	-0.025317	0.04041	0.22471	0.1309	-0.13634
5S-Hydroxy-6E	0.034285	0.079791	0.27952	0.21267	0.3423	0.27406	0.47742	0.34566	0.25743	0.29104	0.38165	0.35807	0.45038	0.47546	0.55466	0.42998	0.36717	0.51952	0.55884	0.50435	0.63286	1	0.11255	0.2254	-0.10363	0.13565	0.081272	0.26277	0.055948	0.096125	0.023741	-0.019203	0.097159	0.11957	-0.037025	0.028021	0.047617	-0.04822	-0.0032762	0.13414	-0.34674	-0.10057	-0.18695	-0.10616	-0.10396	-0.15872	-0.094749	-0.15534	0.060597
LPC (0:0/18:2(omeg	0.037298	0.015778	0.071788	-0.16465	0.28184	0.039889	0.15214	0.185	-0.2151	0.020072	0.10697	-0.0021962	-0.058659	-0.10773	0.058914	-0.075534	0.10503	0.49038	0.51751	0.52715	0.28217	0.11255	1	0.28178	0.3055	0.23614	0.19042	0.12108	0.10795	0.0074833	0.14077	0.10346	-0.081561	0.03133	-0.16604	-0.15647	0.044164	0.097404	-0.031202	0.13079	-0.24673	-0.10536	-0.20239	-0.052279	-0.068678	0.016789	0.16899	-0.10636	-0.088517
LPE 18:1	0.06342	0.24188	0.097771	0.056485	0.25414	0.12535	0.21077	0.068446	0.16451	0.31541	0.34261	0.10899	0.3609	0.26885	0.088909	0.21226	0.40873	0.25932	0.41361	0.39676	0.20691	0.2254	0.28178	1	0.66721	0.27321	0.492	0.56778	0.43803	0.17553	0.048473	0.10261	-0.024408	0.23294	0.15743	0.30159	0.12802	0.07156	0.11772	0.10916	-0.096076	-0.011288	0.15559	-0.023425	-0.032335	0.20098	0.2209	0.10554	0.024456
LPE 18:2	-0.059767	0.1563	0.11493	-0.021234	0.14511	0.00976	-0.064663	-0.12129	0.14567	0.32931	0.37852	0.15207	0.20739	0.066174	0.09788	0.15039	0.1089	0.030775	0.12205	0.1738	-0.036382	-0.10363	0.3055	0.66721	1	0.19162	0.3787	0.31851	0.21117	0.011953	-0.033363	0.016423	-0.092184	0.053104	0.11122	0.2362	0.070068	0.056288	0.0077398	0.11098	-0.10986	-0.088811	0.082932	0.0018726	-0.010277	0.17826	0.087962	0.039856	0.057832
2-Mercaptobenzothi	0.26261	0.062613	0.18405	0.1652	0.29071	-0.036347	0.20917	0.10222	0.023581	0.17154	0.25167	0.21552	0.060335	0.16449	0.19779	0.24379	0.25883	0.068558	0.30853	0.53932	0.18998	0.13565	0.23614	0.27321	0.19162	1	0.40311	0.21427	0.24914	0.014974	-0.0076116	-0.0067656	-0.027965	0.013235	0.036427	0.058468	0.022561	-0.12841	-0.127	-0.045437	-0.16761	0.01439	-0.11402	0.032186	0.037523	0.036019	0.20269	0.083917	0.47214
LPC 16:1	0.094183	0.28616	0.18449	0.099476	0.35612	0.10496	0.035929	0.0085723	0.10591	0.17752	0.22343	0.16057	0.058454	0.49847	-0.04227	0.23957	0.15626	0.050655	0.19172	0.27769	0.08748	0.081272	0.19042	0.492	0.3787	0.40311	1	0.37663	0.32732	0.056914	-0.09284	-0.028499	-0.13737	0.053409	-0.052666	0.10799	0.064911	-0.011768	0.015202	0.11592	-0.052758	-0.062229	-0.0048755	-0.0016691	-0.0044118	0.046889	0.049224	0.027986	0.18151
L-Tryptophan	0.18721	0.033068	0.044675	0.010219	0.037156	-0.063748	0.079829	-0.16888	0.096404	0.062613	0.14377	0.059945	0.2266	0.12551	0.039734	0.17448	0.4303	0.17544	0.39495	0.31837	0.28835	0.26277	0.12108	0.56778	0.31851	0.21427	0.37663	1	0.51977	0.0024784	-0.15131	-0.20405	-0.2389	-0.16877	-0.06417	0.03872	0.11309	-0.043357	0.20211	0.13523	-0.11194	-0.0080345	0.014352	-0.092409	-0.10316	0.1425	0.12645	0.031423	0.022368
Quinolin-6-ol	0.060576	0.026489	-0.15584	0.03728	0.099134	0.015837	0.15035	0.060092	0.0046068	0.09191	0.074933	0.081783	0.057013	0.17224	-0.027492	0.080696	0.48236	0.10091	0.29704	0.1976	0.16442	0.055948	0.10795	0.43803	0.21117	0.24914	0.32732	0.51977	1	0.21884	0.072391	0.091164	0.058305	0.11192	0.14079	0.21562	0.070994	-0.006559	0.16516	0.070448	0.12771	0.15946	0.18686	-0.037139	-0.025524	0.20713	0.20225	0.19568	0.035722
Indoxyl sulfate	-0.035109	0.16559	-0.093178	0.02857	0.058726	-0.030633	0.056767	0.065494	-0.093173	0.1078	0.16509	-0.0072304	-0.065948	0.14909	-0.0039574	-0.00010859	0.33831	0.14366	0.15246	0.16572	0.23235	0.096125	0.0074833	0.17553	0.011953	0.014974	0.056914	0.0024784	0.21884	1	0.493	0.55903	0.34361	0.45938	0.30627	0.24543	0.20156	0.30615	0.15468	0.2046	0.076438	0.4366	0.47898	-0.081208	-0.037059	0.1902	0.20904	0.26794	-0.015329
O-Benzyl-L-serine	-0.093792	-0.067094	-0.062905	-0.090961	0.065983	-0.0019931	-0.0072698	0.070001	-0.088106	0.13833	0.09175	-0.024361	-0.17862	-0.15374	-0.0029156	-0.088974	0.13607	0.085471	0.091986	0.1451	0.07211	0.023741	0.14077	0.048473	-0.033363	-0.0076116	-0.09284	-0.15131	0.072391	0.493	1	0.92185	0.48062	0.5765	0.34434	0.051484	0.17427	0.15371	0.015721	0.099504	0.22252	0.095619	0.21112	-0.10299	-0.11586	0.030073	0.019525	-0.048823	-0.080479
Para-cresol	-0.08047	0.016177	-0.093161	-0.033133	0.05233	-0.008969	-0.029692	0.090807	-0.076451	0.14219	0.1273	-0.051174	-0.18359	-0.11848	0.0039829	-0.067235	0.14572	0.049446	0.023622	0.086781	0.0077374	-0.019203	0.10346	0.10261	0.016423	-0.0067656	-0.028499	-0.20405	0.091164	0.55903	0.92185	1	0.47325	0.6622	0.39897	0.15323	0.17259	0.24036	0.013461	0.047816	0.25618	0.19777	0.30214	-0.071888	-0.078984	0.083877	0.051504	0.024393	-0.051364
Chenodeoxycholic a	-0.099029	0.080396	0.012012	0.11629	-0.013705	0.006107	0.22071	0.20238	0.082611	0.20309	0.12577	-0.033602	-0.10279	0.059081	0.052338	-0.065738	0.18283	-0.016308	0.078716	0.0079004	0.12435	0.097159	-0.081561	-0.024408	-0.092184	-0.027965	-0.13737	-0.2389	0.058305	0.34361	0.48062	0.47325	1	0.43947	0.36663	0.26871	0.090882	0.01766	0.019903	0.066017	0.15308	0.18168	0.23932	0.050216	0.048867	0.047913	0.13951	0.11086	-0.12185
Phenylacetyl-L-glu	-0.081377	0.25502	0.078612	-0.02125	0.12435	0.11022	0.09783	0.14522	0.034691	0.27542	0.13911	-0.017193	0.011761	0.12328	0.071621	0.027029	0.091891	0.19632	0.19858	0.13911	0.060066	0.11957	0.03133	0.23294	0.053104	0.013235	0.053409	-0.16877	0.11192	0.45938	0.5765	0.6622	0.43947	1	0.46056	0.46577	0.20698	0.26767	-0.017787	0.047809	0.17758	0.1767	0.18125	0.042137	0.046803	0.26003	0.18724	0.19161	0.02636
3-Hydroxyphenylace	0.13265	0.23198	0.17276	0.12047	-0.048343	0.0023541	0.14525	0.04966	0.2477	0.39143	0.095092	0.077459	0.049896	0.061492	0.081161	0.093159	-0.024624	0.020555	0.11469	0.011639	-0.020496	-0.037025	-0.16604	0.15743	0.11122	0.036427	-0.052666	-0.06417	0.14079	0.30627	0.34434	0.39897	0.36663	0.46056	1	0.50746	0.27146	0.055998	0.15811	0.089925	0.23276	0.072678	0.24691	-0.018797	-0.034417	0.11574	0.070716	0.16147	0.07495
Kynurenic acid	-0.034701	0.30734	0.03565	0.19661	0.013384	0.032883	0.16814	0.14072	0.1465	0.28218	0.12176	0.11001	0.16809	0.24013	0.067806	0.05535	0.14914	0.038272	0.10131	-0.027864	0.0551	0.028021	-0.15647	0.30159	0.2362	0.058468	0.10799	0.03872	0.21562	0.24543	0.051484	0.15323	0.26871	0.46577	0.50746	1	0.13913	0.13992	0.099451	0.080933	0.15966	0.17	0.31226	0.041722	0.066807	0.41989	0.183	0.37536	0.10221
Uric acid	0.1643	0.23808	0.31912	-0.12063	0.016905	-0.001735	-0.17064	-0.090133	0.17876	0.18554	0.16016	-0.14125	-0.10213	0.060681	-0.10398	-0.021418	-0.071069	0.18633	0.1536	0.19527	-0.046636	0.047617	0.044164	0.12802	0.070068	0.022561	0.064911	0.11309	0.070994	0.20156	0.17427	0.17259	0.090882	0.20698	0.27146	0.13913	1	0.051831	0.20916	0.03596	0.0044636	-0.096457	-0.027012	-0.12073	-0.12405	-0.013254	-0.05547	-0.0614	-0.0052941
Hippuric acid	0.015992	0.078712	-0.14123	-0.062132	0.026356	0.067137	-0.040818	0.053935	-0.06555	-0.026705	0.067879	-0.26127	-0.083789	0.011065	0.041136	0.082716	0.02894	0.13887	0.046677	-0.0007634	-0.00028213	-0.04822	0.097404	0.07156	0.056288	-0.12841	-0.011768	-0.043357	-0.006559	0.30615	0.15371	0.24036	0.01766	0.26767	0.055998	0.13992	0.051831	1	0.050614	0.17198	0.049873	0.40473	0.24483	-0.026625	-0.033076	0.10414	0.029448	-0.072156	-0.05417
2-Furanpropanoic a	0.0068283	0.14667	-0.044993	-0.022485	0.0039707	0.11067	0.078448	0.059724	0.27087	0.10733	-0.11796	-0.17177	0.11846	0.03262	-0.098079	-0.00042247	0.18641	0.14423	0.066167	0.030878	0.078147	-0.0032762	-0.031202	0.11772	0.0077398	-0.127	0.015202	0.20211	0.16516	0.15468	0.015721	0.013461	0.019903	-0.017787	0.15811	0.099451	0.20916	0.050614	1	0.31507	0.15051	0.19895	0.25875	-0.076012	-0.07355	-0.02326	-0.017044	0.014391	-0.10139
Valsartan	-0.14969	0.03606	-0.0019141	0.075844	0.019043	-0.013387	0.09623	0.084521	0.10148	0.17998	0.12473	-0.04575	0.058069	0.06009	-0.011433	-0.0034996	0.14272	0.093353	0.22681	0.099581	0.15234	0.13414	0.13079	0.10916	0.11098	-0.045437	0.11592	0.13523	0.070448	0.2046	0.099504	0.047816	0.066017	0.047809	0.089925	0.080933	0.03596	0.17198	0.31507	1	0.024504	0.082016	0.14813	-0.01386	-0.016437	-0.044932	-0.064497	-0.050355	0.0080788
4-Hydroxyquinoline	-0.18253	-0.07379	-0.30219	-0.014599	-0.1742	-0.0693	-0.12061	0.049432	-0.078269	-0.17452	-0.26013	-0.26457	-0.20401	-0.12073	-0.27474	-0.19247	-0.0018998	-0.34326	-0.36056	-0.3941	-0.26983	-0.34674	-0.24673	-0.096076	-0.10986	-0.16761	-0.052758	-0.11194	0.12771	0.076438	0.22252	0.25618	0.15308	0.17758	0.23276	0.15966	0.0044636	0.049873	0.15051	0.024504	1	0.24488	0.39873	0.28316	0.28919	0.0031849	0.15483	0.22286	0.041283
Citric acid	0.015663	0.11031	-0.23533	0.088928	0.011611	0.030083	-0.020004	0.15815	-0.098693	-0.10301	-0.11792	-0.17079	-0.063132	0.069887	-0.0027287	0.099977	0.31282	-0.046954	-0.10941	-0.10736	0.19311	-0.10057	-0.10536	-0.011288	-0.088811	0.01439	-0.062229	-0.0080345	0.15946	0.4366	0.095619	0.19777	0.18168	0.1767	0.072678	0.17	-0.096457	0.40473	0.19895	0.082016	0.24488	1	0.43333	0.048906	0.086799	0.27045	0.37661	0.37164	0.017858
Phosphoric acid	-0.14547	-0.095323	-0.47902	0.32859	-0.050819	-0.025838	0.02322	0.044153	0.060428	0.054148	0.048805	-0.21926	-0.041367	0.010287	-0.19764	-0.082566	0.37233	-0.19527	-0.19128	-0.19221	-0.086065	-0.18695	-0.20239	0.15559	0.082932	-0.11402	-0.0048755	0.014352	0.18686	0.47898	0.21112	0.30214	0.23932	0.18125	0.24691	0.31226	-0.027012	0.24483	0.25875	0.14813	0.39873	0.43333	1	0.040378	0.065831	0.16365	0.1538	0.21867	0.033878
Glycodeoxycholic a	-0.19007	0.02326	-0.11132	-0.016138	-0.066697	-0.060965	0.0063552	0.12581	-0.085728	-0.047453	-0.11391	-0.1033	-0.061213	-0.025478	-0.075703	-0.056546	0.074005	-0.14176	-0.11975	-0.061967	-0.044552	-0.10616	-0.052279	-0.023425	0.0018726	0.032186	-0.0016691	-0.092409	-0.037139	-0.081208	-0.10299	-0.071888	0.050216	0.042137	-0.018797	0.041722	-0.12073	-0.026625	-0.076012	-0.01386	0.28316	0.048906	0.040378	1	0.98832	0.11864	0.56456	0.56613	0.20832
Taurodeoxycholic a	-0.17839	0.045675	-0.12361	-0.011887	-0.061118	-0.049271	0.022243	0.15121	-0.096145	-0.055293	-0.11979	-0.085036	-0.045641	0.0020933	-0.074774	-0.062722	0.076523	-0.15224	-0.14117	-0.064303	-0.025317	-0.10396	-0.068678	-0.032335	-0.010277	0.037523	-0.0044118	-0.10316	-0.025524	-0.037059	-0.11586	-0.078984	0.048867	0.046803	-0.034417	0.066807	-0.12405	-0.033076	-0.07355	-0.016437	0.28919	0.086799	0.065831	0.98832	1	0.12099	0.56233	0.61824	0.23611
Glycocholic acid	0.029237	0.13791	-0.062557	0.033194	-0.035187	-0.12504	-0.051326	-0.095237	-0.16472	0.018595	-0.094821	-0.0077072	0.036377	-0.078806	-0.13298	-0.083847	0.35362	-0.045257	0.041467	0.0088017	0.04041	-0.15872	0.016789	0.20098	0.17826	0.036019	0.046889	0.1425	0.20713	0.1902	0.030073	0.083877	0.047913	0.26003	0.11574	0.41989	-0.013254	0.10414	-0.02326	-0.044932	0.0031849	0.27045	0.16365	0.11864	0.12099	1	0.58057	0.70184	-0.056865
Glycoursodeoxychol	-0.017821	0.16205	-0.09836	0.021568	0.095894	-0.067586	0.13424	0.20385	-0.22586	-0.004312	-0.09786	-0.030761	-0.084957	-0.031449	-0.10798	-0.0069955	0.3999	0.061819	0.15434	0.17913	0.22471	-0.094749	0.16899	0.2209	0.087962	0.20269	0.049224	0.12645	0.20225	0.20904	0.019525	0.051504	0.13951	0.18724	0.070716	0.183	-0.05547	0.029448	-0.017044	-0.064497	0.15483	0.37661	0.1538	0.56456	0.56233	0.58057	1	0.72995	0.0027709
Taurocholic acid	-0.051664	0.19745	-0.10855	0.079081	-0.036864	-0.076325	0.073122	0.1332	-0.1419	0.020939	-0.15937	0.04711	0.049829	0.05445	-0.10661	-0.081563	0.30713	-0.14572	-0.077629	-0.01742	0.1309	-0.15534	-0.10636	0.10554	0.039856	0.083917	0.027986	0.031423	0.19568	0.26794	-0.048823	0.024393	0.11086	0.19161	0.16147	0.37536	-0.0614	-0.072156	0.014391	-0.050355	0.22286	0.37164	0.21867	0.56613	0.61824	0.70184	0.72995	1	0.13707
2-Hydroxybenzothia	0.17529	0.054255	0.073417	0.13097	-0.059197	-0.048691	0.046485	-0.056988	0.16098	0.096345	0.11506	0.09786	0.18587	0.20762	0.11488	0.15682	-0.040364	-0.15988	-0.10042	0.13222	-0.13634	0.060597	-0.088517	0.024456	0.057832	0.47214	0.18151	0.022368	0.035722	-0.015329	-0.080479	-0.051364	-0.12185	0.02636	0.07495	0.10221	-0.0052941	-0.05417	-0.10139	0.0080788	0.041283	0.017858	0.033878	0.20832	0.23611	-0.056865	0.0027709	0.13707	1
N4-Acetyl-Sulfamet	-0.0030378	0.17422	-0.056687	0.048925	-0.024049	0.0014259	0.10846	0.16906	-0.03425	-0.023013	-0.053046	0.18891	0.082812	0.19111	-0.0012131	-0.0078769	0.018133	-0.10366	-0.12607	-0.063608	0.1464	-0.079092	-0.15836	-0.031156	-0.0017047	0.041346	-0.03322	-0.12106	0.07894	0.30772	-0.078941	-0.041683	0.10842	-0.041069	0.11098	0.24711	-0.018742	-0.024746	0.1051	-0.01901	0.14739	0.40923	0.20905	0.0031991	0.10381	0.011706	0.13876	0.39246	0.10665
Sulfamethoxazole	-0.0048966	0.16367	-0.040405	0.044275	-0.030132	-0.0043272	0.10089	0.15122	-0.0033356	-0.00042567	-0.03057	0.20019	0.086789	0.19248	0.0023333	0.0047771	0.018129	-0.10657	-0.12838	-0.059342	0.13233	-0.076774	-0.1573	-0.025114	0.016133	0.043862	-0.02614	-0.12119	0.069667	0.28843	-0.073874	-0.039706	0.10454	-0.036602	0.10843	0.24359	-0.0076483	-0.025257	0.10867	-0.019821	0.13569	0.38353	0.19923	0.0016374	0.098023	0.00926	0.12677	0.37209	0.10311
4-(undecan-5-yl)be	0.040946	-0.023326	-0.024174	0.14763	-0.15901	0.026149	0.0037023	-0.0087895	0.18383	0.12515	0.031259	0.2415	0.038011	0.023763	0.13808	0.14577	-0.26796	-0.22287	-0.3575	-0.3544	-0.18543	-0.14006	-0.35751	-0.28244	-0.16722	-0.13043	-0.14278	-0.3328	-0.22898	-0.20739	-0.11104	-0.064304	-0.012775	-0.033509	0.1148	0.10523	-0.22084	-0.056948	-0.063422	-0.12393	0.13621	-0.089373	-0.040893	0.02113	0.028291	-0.04205	-0.1408	0.0042338	0.04917
4-Trifluoromethylp	0.15877	0.10874	0.080698	0.064405	0.043728	0.14049	0.061313	0.058909	0.22358	0.16848	-0.016358	0.045909	0.0055966	0.094729	0.16524	0.29264	-0.11457	-0.048299	-0.083544	-0.10831	0.055741	0.004867	-0.14953	-0.070262	-0.067977	-0.042072	-0.066231	-0.10081	-0.066075	-0.077812	0.056457	0.055954	0.10462	0.099586	0.27457	0.020671	-0.046991	-0.033753	-0.087497	-0.014766	-0.03048	0.16711	-0.03099	-0.010942	-0.0095726	-0.039095	-0.043496	-0.032241	0.017764
2-dodecoxyethyl hy	0.058282	0.22276	0.12187	0.41026	0.17047	0.21797	0.29025	0.29517	0.26486	0.34467	0.09011	0.33638	0.11504	0.24231	0.23689	0.33306	0.063175	0.054223	0.029312	0.046198	0.23176	0.18886	-0.15273	0.036682	-0.11579	0.10954	0.0029309	-0.15105	-0.069297	0.070676	-0.048068	-0.015982	0.099884	0.10728	0.17816	0.20306	-0.11064	-0.062254	0.014964	0.094022	-0.14073	0.20638	0.042091	-0.026571	0.0059922	0.0118	0.062382	0.14555	0.091725
Trans-Vaccenic aci	0.28383	0.10375	0.056742	0.23617	0.17974	0.32969	0.42521	0.24606	0.3268	0.27153	0.063415	0.18505	0.32883	0.3643	0.46962	0.67224	0.0093094	0.11779	0.064494	0.10222	0.316	0.24518	-0.12797	0.040855	-0.14874	0.010554	-0.021753	-0.068144	-0.068187	-0.064389	-0.075927	-0.038469	-0.057836	0.068904	0.087458	0.0050645	-0.17933	0.18098	0.073264	0.055673	-0.11784	0.16821	-0.036429	-0.029032	-0.03711	-0.078262	-0.0084061	-0.062122	0.037456
Acetaminophen sulf	-0.20884	0.039035	-0.1488	0.24291	0.022647	0.03174	0.10495	0.20978	0.087055	0.20302	0.18167	-0.05218	-0.087494	-0.015384	-0.062047	-0.0585	0.13341	0.083931	0.070677	-0.10243	0.052833	0.019075	-0.070985	0.013632	-0.061074	-0.13806	-0.13934	-0.21975	0.0065688	0.26564	0.12855	0.19357	0.24791	0.23787	0.21585	0.37632	0.1046	0.15991	0.076191	0.31561	0.24381	0.20364	0.25613	0.071148	0.088257	0.062071	0.13129	0.16082	-0.083386
S-Methyl-3-thioace	0.084053	0.091185	0.11005	0.16821	0.055476	0.054278	0.076143	0.22278	0.12499	0.12595	0.068729	-0.060348	-0.092064	-0.052577	0.07891	0.12343	0.037308	0.15616	0.13102	0.019455	0.11643	0.044859	0.046426	-0.039925	-0.1309	-0.021254	-0.10074	-0.10801	-0.058602	-0.083897	-0.090203	-0.048687	0.01927	-0.0049616	0.075049	0.075898	0.03869	0.039956	-0.019063	0.066072	-0.0090975	0.0014848	-0.10369	-0.030376	-0.050677	-0.026003	0.14024	-0.035097	-0.13785
Xanthine	-0.11117	-0.24882	0.0083258	0.25238	-0.1207	-0.099473	0.054945	-0.077793	0.14068	0.12432	0.15051	0.12772	0.078719	-0.10927	0.049285	0.064069	0.0045327	-0.19738	-0.019128	-0.19472	-0.074609	-0.017149	-0.17461	-0.096941	-0.038299	0.0047322	-0.11604	-0.042619	-0.04693	-0.081627	-0.02051	-0.023866	0.093076	0.029272	0.1723	0.16439	0.001392	-0.13273	-0.10633	-0.065738	0.16392	-0.10438	0.11355	-0.048939	-0.065313	0.04597	-0.015214	-0.0069763	0.016982
2-Hydroxyphenylace	-0.35499	-0.15784	-0.058891	0.15378	-0.021856	0.018171	-0.029703	0.0035208	0.12001	0.37253	0.39775	0.14163	-0.088267	-0.058259	0.12506	-0.0062207	-0.040133	-0.0032323	-0.035192	-0.13412	-0.074747	0.086665	-0.024127	-0.024479	0.14674	-0.022957	-0.044184	-0.13952	0.022303	0.095658	0.29801	0.28018	0.19019	0.23586	0.091527	0.10678	-0.051588	-0.058186	-0.13322	-0.024922	-0.013673	-0.038848	0.0095214	-0.0195	-0.015014	-0.039488	-0.05787	-0.028829	0.092615
D-Pyroglutamic aci	-0.31628	-0.16607	0.027933	0.25834	0.069485	0.13513	0.044544	0.13338	0.018458	0.24987	0.26429	0.12149	-0.079702	-0.025169	0.15524	0.038364	0.15234	-0.026265	0.023642	-0.093961	0.063871	0.21129	-0.09776	-0.032409	0.06566	-0.049622	-0.16164	-0.1216	0.0059214	0.10374	0.23156	0.20814	0.19632	0.16255	0.081246	0.073036	-0.12673	-0.058491	-0.072344	0.023728	-0.013239	0.03495	0.051994	0.010043	0.0082918	0.0062728	0.03009	-0.0056771	0.0076094
5.alpha.-Androstan	0.096749	-0.039857	0.017355	-0.023104	-0.011215	-0.059738	-0.056248	-0.024839	-0.067122	0.030966	-0.0073613	-0.032517	-0.10502	-0.21831	-0.13849	-0.1215	0.091482	-0.011852	0.07615	0.12628	-0.01299	-0.11776	0.21474	0.19739	0.091126	0.033979	-0.062369	0.21583	0.043848	0.089704	0.081441	0.087499	-0.096758	-0.08437	0.10994	-0.076995	0.10671	-0.053708	0.045523	-0.069727	0.0088324	-0.028474	0.045073	-0.03503	-0.040797	-0.041334	0.11492	-0.030068	-0.0055432
3-Dehydroepiandros	0.074779	-0.15661	-0.093275	0.26922	0.22691	0.20523	0.044759	0.080507	-0.10284	-0.11361	-0.027563	-0.060543	-0.10144	-0.19563	-0.13863	-0.11003	0.037096	-0.11419	-0.13552	-0.11254	-0.093104	-0.11436	0.019545	-0.054439	-0.029229	-0.015464	0.043187	-0.03229	-0.031661	0.0591	0.060446	0.094306	0.058988	-0.11937	0.054607	-0.12359	0.040442	-0.051387	-0.029434	-0.053259	0.05801	0.036662	0.2963	-0.048316	-0.065889	-0.12404	-0.056472	-0.13188	0.041701
5.alpha.-Pregnan-3	0.11021	-0.096426	0.041001	0.27584	0.35432	0.24356	0.23176	0.29968	0.0066218	0.15385	0.040721	0.071708	-0.068906	-0.073109	0.0059865	0.060391	0.19621	0.08811	0.21352	0.25999	0.22712	0.14975	0.15153	-0.056828	-0.17307	0.12756	0.0044687	0.08513	0.13407	0.033271	0.10269	0.063313	-0.0050801	-0.073591	0.12106	-0.080461	0.1021	-0.045772	0.0066263	0.069685	-0.010752	-0.068307	-0.0019563	-0.045708	-0.058927	-0.087416	0.08424	-0.052735	-0.0010308
5-Androsten-3.beta	0.18583	-0.058577	0.091373	0.44682	0.42628	0.21315	0.26675	0.2716	0.026831	0.16956	0.21352	0.10488	-0.043803	-0.051695	0.0306	0.10397	0.25782	0.11996	0.25633	0.21547	0.21368	0.09738	0.20698	0.19065	0.13185	0.26455	0.17531	0.14498	0.080439	-0.021952	-0.069327	-0.019096	-0.019468	-0.15246	0.11372	-0.018869	0.13791	-0.13734	-0.041953	0.087863	-0.15722	-0.071939	0.032332	-0.046807	-0.075352	-0.068291	0.11839	-0.074876	-0.083229
PE (p-18:0/22:6)	-0.072247	0.038895	0.061733	0.012989	0.031203	-0.061972	0.035082	0.12214	-0.055452	0.083849	0.086075	0.164	-0.0067609	0.047461	0.11379	0.033053	0.14571	0.26708	0.22748	0.18865	0.29797	0.25384	0.12878	0.088859	0.012931	-0.012048	0.027263	0.10962	0.037803	0.054633	0.12276	0.10773	0.034805	0.02009	-0.018926	0.034641	0.023206	0.064966	0.1035	0.0036888	-0.047909	0.068371	-0.055088	-0.061744	-0.066092	-0.011681	-0.016693	-0.054064	-0.21113
Omeprazole	-0.065159	-0.00111	0.079622	0.082591	0.017427	-0.026717	0.027811	0.025688	0.014781	0.1102	0.059695	0.043699	-0.060447	0.055824	0.075348	0.025209	0.073448	0.093068	0.24398	0.057246	0.19426	0.10198	0.10074	-0.056228	-0.034686	0.068958	-0.10285	-0.039167	0.024491	0.089582	0.10516	0.044913	0.12124	0.0037161	0.062381	-0.050634	0.062039	-0.079045	0.024772	0.23954	-0.057341	0.012822	-0.10778	-0.018393	-0.023165	0.024056	0.015414	0.038755	-0.16278
2,2'-Methylene-bis(6-tert-butyl-4 methylphenol)	0.04773	-0.039331	-0.017074	0.059941	-0.001104	-0.038653	0.10246	-0.00078318	0.089929	0.099749	0.16428	0.20852	0.31557	0.049078	0.20335	0.20567	0.18666	0.11938	0.21836	0.2623	0.15059	0.16068	0.088744	0.30156	0.10131	0.066718	0.01927	0.22109	0.12621	0.13842	0.07373	0.079679	0.004851	0.071822	0.051085	0.0011167	-0.029234	0.06448	-0.00038101	0.096888	-0.093145	0.03963	0.090121	-0.04959	-0.054618	-0.0061248	-0.049822	-0.019163	0.046143
SM d34:1	-0.022446	-0.15568	-0.062315	0.16504	0.20265	0.14513	0.10531	0.17467	-0.07896	-0.080138	-0.03687	0.058405	-0.038523	-0.0090721	0.067844	0.010169	0.053937	-0.042466	-0.05968	0.054925	0.16696	0.0086833	0.056781	-0.081272	-0.088861	-0.03037	-0.11841	-0.075816	-0.098196	0.039212	0.11172	0.029686	0.031462	0.0011702	-0.081339	-0.044309	-0.079154	0.11739	-0.065738	0.14031	0.0038954	0.0012263	0.051641	-0.093239	-0.073041	-0.09774	-0.12646	-0.050517	-0.052569
PC (16:0/18:2n6)	-0.010232	-0.095006	-0.025954	-0.045832	-0.17649	-0.099001	-0.14062	-0.14344	0.14656	0.0016408	0.087022	0.0057527	-0.012775	0.059042	0.19588	0.11369	0.021901	-0.016586	-0.11238	-0.10524	-0.076852	-0.026207	-0.24871	-0.0090618	0.14814	-0.030298	-0.023989	0.014627	-0.046633	-0.021672	-0.050984	-0.008042	0.07053	-0.014785	0.0074447	0.034936	-0.1368	0.10256	-0.053557	-0.036562	0.022499	0.088231	0.03432	0.035596	0.011355	-0.026969	-0.092931	-0.088665	0.0011816
2-Lysophosphatidyl	0.020181	-0.016252	0.015516	-0.043351	-0.11602	-0.064615	-0.25248	-0.1543	-0.033756	-0.075337	-0.12395	-0.016998	-0.15368	-0.25119	-0.20912	-0.18138	-0.044755	-0.12669	-0.16207	-0.16733	-0.20836	-0.2293	-0.1592	-0.19893	-0.07021	-0.044243	-0.13072	-0.10824	0.0016089	-0.064474	-0.0096855	0.024339	-0.10876	-0.091374	0.01489	-0.10217	0.098431	-0.00068368	0.096507	-0.14801	0.051265	-0.0044795	0.012177	-0.14703	-0.14452	-0.051197	-0.18894	-0.13795	-0.063995
Dulcitol	0.064439	-0.0098037	-0.13384	-0.083819	-0.045736	-0.020759	0.014064	-0.062192	-0.099901	-0.053796	-0.089572	0.02708	0.0031834	-0.058863	-0.063012	-0.073079	-0.079151	-0.072408	0.028494	-0.056022	-0.036379	-0.11381	-0.037043	0.0013311	0.012052	-0.051984	-0.05585	0.084081	0.37452	0.038071	0.034993	0.037343	0.034322	0.10752	0.077943	0.19105	0.0082314	0.081384	-0.056248	-0.035014	0.085778	0.017147	-0.0057937	-0.021053	-0.0037569	0.10571	0.0041555	0.089053	-0.020245
Fluconazole	-0.079728	-0.088627	-0.087836	-0.021576	-0.045031	-0.022552	-0.052826	-0.06826	-0.061794	0.026003	-0.029234	0.06557	-0.045109	-0.022895	-0.048859	-0.024166	-0.092889	-0.057526	0.046069	-0.080837	0.0035571	-0.081956	0.090206	-0.024592	0.086125	-0.086784	-0.038576	-0.025475	0.024787	-0.045191	0.0687	0.053188	-0.0025395	0.005252	-0.046869	-0.02033	-0.012441	-0.034658	0.062925	-0.015626	-0.023269	-0.06719	-0.055204	-0.0064196	-0.0081414	-0.040132	-0.038096	-0.031182	-0.087858
Theophylline	-0.16242	-0.08042	-0.088977	-0.064065	0.0014174	-0.050722	-0.066734	0.015437	-0.15389	-0.13567	-0.11107	-0.07637	-0.10942	-0.033593	0.047374	0.044199	0.048132	-0.093819	0.033189	-0.0039334	0.078178	0.015697	-0.040531	-0.039371	-0.095991	-0.0075525	-0.050011	0.016186	0.025851	0.1384	0.10158	0.059591	0.084529	-0.0014962	-0.092627	-0.082407	-0.012242	0.017798	-0.062185	0.012902	0.025623	0.051878	-0.060811	0.043663	0.02394	-0.049893	0.068541	-0.025166	-0.14142
Catechol	0.11006	0.099078	0.082981	-0.047621	-0.077214	-0.073409	-0.053205	-0.037566	-0.074324	-0.051496	-0.044785	0.002783	-0.014364	0.032086	-0.080801	-0.034237	-0.1036	-0.10934	-0.094259	-0.072213	-0.069168	-0.068955	-0.10713	-0.029374	-0.081863	-0.069997	0.018418	-0.075634	0.00082067	0.20391	0.056756	0.098764	-0.1095	-0.0405	0.04023	0.009606	0.12867	0.08171	0.045828	-0.079307	0.01999	0.017953	0.032843	0.026116	0.041134	0.025694	-0.035488	0.12648	0.064833
Irbesartan	0.038951	-0.042756	-0.0022019	-0.01466	-0.013918	-0.025872	-0.093738	-0.04368	0.031171	0.013755	-0.072791	-0.09129	-0.037576	-0.023719	0.031565	0.017507	0.039407	0.0024128	-0.033502	0.013789	0.06509	-0.023177	-0.043816	-0.0177	-0.014827	0.048161	-0.028859	0.060399	-0.0021513	0.029384	-0.03086	-0.009092	-0.019792	-0.070192	-0.0014277	-0.068892	0.022494	0.004668	0.15342	-0.037193	-0.024243	0.080331	-0.0067879	-0.02418	-0.018844	-0.065274	-0.044434	0.048676	-0.0547
alpha-Hydroxyhippu	-0.067446	0.11506	-0.096664	-0.0033808	-0.088084	-0.050684	-0.074628	-0.039065	-0.053284	-0.047213	-0.077047	-0.23641	-0.084859	-0.032624	-0.069233	-0.11089	0.035797	-0.039131	0.0050245	-0.0489	-0.078405	-0.028499	-0.024621	-0.021281	-0.078938	-0.12821	-0.068972	-0.066329	0.013426	0.077805	0.09849	0.16198	0.30703	0.12295	0.051537	-0.021676	0.074455	0.053617	0.13893	-0.024041	0.093053	0.10226	0.14903	0.0007439	-0.015571	-0.036245	-0.039124	-0.046092	-0.17126
Salicylic acid	-0.056305	0.09317	-0.10396	-0.0023545	-0.10017	-0.062668	-0.069098	-0.046002	-0.065511	-0.076672	-0.092757	-0.23876	-0.085697	-0.02415	-0.06293	-0.11479	0.016788	-0.058054	-0.0036883	-0.067279	-0.07585	-0.040941	-0.028875	-0.051439	-0.079098	-0.12944	-0.060806	-0.054894	0.0068743	0.036723	0.051268	0.10418	0.29426	0.03824	0.016112	-0.043425	0.06817	0.0159	0.13057	-0.022521	0.078578	0.072171	0.12946	0.0027387	-0.0146	-0.035988	-0.042403	-0.044401	-0.17135
LPC (18:2)	-0.077169	-0.082333	-0.072557	0.015609	0.081386	0.00013421	-0.11909	-0.015891	-0.0050856	0.12065	0.12495	-0.062869	-0.15961	-0.25524	-0.13035	-0.050262	-0.072753	-0.057065	-0.076375	0.035574	-0.0662	-0.27013	0.37362	-0.092288	0.334	0.0084904	0.10041	-0.08626	-0.040807	-0.05754	0.093864	0.083418	-0.076784	-0.13815	-0.10829	-0.1417	-0.010391	0.19262	0.059741	0.2178	0.072177	0.057717	0.057136	0.018518	0.0070471	-0.057771	-0.068265	-0.10086	-0.011108
PC (16:0/20:4)	0.045083	-0.087249	-0.1242	-0.11154	-0.10303	-0.17151	-0.18169	-0.12354	-0.14688	-0.09109	-0.063696	-0.12115	-0.1474	-0.21107	-0.080467	-0.10981	-0.048798	-0.18675	-0.23183	-0.082346	-0.050946	-0.19264	-0.10735	-0.16298	-0.053193	0.011385	-0.19575	-0.064775	-0.044889	0.09983	0.14712	0.14966	0.041877	0.016534	0.012563	-0.061751	0.016808	0.029021	-0.11247	-0.15344	0.0068299	0.10987	0.053585	-0.023318	0.0022463	0.20293	0.15497	0.2015	0.0016834
Naproxen	-0.070148	-0.092876	-0.086707	-0.074292	-0.054654	-0.056662	-0.081992	-0.059231	-0.085847	-0.078185	-0.06365	-0.089557	-0.039423	-0.044436	-0.024688	-0.065583	-0.028829	-0.12837	-0.1137	-0.06487	-0.096111	-0.083351	0.017286	-0.061925	-0.01562	-0.084387	-0.022466	-0.012292	-0.061725	-0.011255	-0.060982	-0.049199	-0.058336	-0.06403	-0.0489	-0.049408	0.0035056	-0.017364	-0.071115	-0.014646	0.043824	-0.00017905	0.033642	-0.012737	-0.0098825	-0.032706	-0.029828	-0.026248	-0.047745
Benzenesulfonic ac	-0.15648	-0.34341	-0.32013	0.26695	-0.010346	0.19478	0.15312	0.023968	0.076505	-0.08054	0.044715	0.07342	0.072316	0.13884	0.022487	0.049554	0.19664	-0.0019449	-0.058969	-0.195	0.027557	0.098149	-0.13405	-0.068618	-0.13465	-0.14022	-0.010881	0.10297	-0.0078196	-0.075419	-0.2392	-0.22808	-0.21921	-0.24561	-0.27374	-0.12609	-0.30373	-0.0092476	-0.041239	0.038567	-0.041114	-0.051766	0.15383	0.033682	0.038458	-0.088684	-0.11594	-0.068349	0.04883
Dodecyl sulfate	-0.094778	-0.093789	-0.05142	-0.0025119	-0.040097	-0.044495	-0.050923	0.0033839	-0.30917	-0.16277	-0.11817	0.28408	-0.0034292	-0.046412	0.025358	-0.13226	-0.066017	-0.1762	-0.048225	-0.15345	0.10792	0.067703	-0.14973	-0.11761	-0.25033	-0.081387	-0.12427	-0.015377	-0.032124	-0.054906	0.010085	-0.0466	-0.0019496	-0.10069	-0.17817	-0.10963	-0.25015	-0.17305	-0.11504	-0.041659	-0.041594	0.049129	-0.078871	-0.033066	-0.029596	-0.10969	-0.062187	-0.072707	-0.098685
Tetradecylsulfate	-0.16998	-0.047865	0.030796	0.064958	-0.012821	-0.037848	-0.040189	0.061712	-0.14131	-0.078922	-0.075484	0.13478	-0.082869	-0.043589	-0.15471	-0.24643	-0.13892	-0.10173	-0.10581	-0.13579	-0.11225	0.055002	-0.13262	-0.13341	-0.14963	-0.027875	0.0030017	-0.15385	-0.11049	-0.15838	-0.11099	-0.13746	-0.073519	-0.099041	-0.15112	-0.0023504	-0.21634	-0.16402	-0.18984	-0.016859	-0.094148	-0.18384	-0.1248	-0.070252	-0.049237	-0.023524	-0.15315	-0.035505	0.043456
Hypoxanthine	-0.057941	-0.06466	0.20087	0.076224	0.069306	0.00213	0.059883	-0.074456	0.024349	0.14291	0.30118	0.15296	0.15155	0.032288	0.1637	0.17149	0.13736	0.025441	0.27233	0.18032	0.15825	0.29098	0.061607	0.18915	0.15642	0.1191	0.062118	0.24386	0.018096	-0.16251	-0.11225	-0.17076	-0.037504	-0.15512	-0.14484	-0.13619	-0.040928	-0.18063	-0.076573	0.057452	-0.20671	-0.2664	-0.21004	-0.022415	-0.045091	-0.043593	-0.039163	-0.11958	-0.063388
N-acetyltryptophan	0.021873	0.13974	0.0011614	0.027287	-0.036885	-0.087728	0.076903	-0.081008	-0.062462	0.10084	0.12283	0.061201	0.10443	-0.038867	-0.067923	-0.076065	0.00067358	-0.0086717	0.10624	-0.057777	0.11719	0.020256	-0.086547	0.098888	0.015111	-0.033232	0.043864	0.090233	0.034618	0.095924	-0.11681	-0.076536	-0.086161	0.062297	0.017166	0.0743	-0.16935	-0.040048	0.036659	-0.027206	-0.05522	-0.03897	0.025965	-0.02049	0.00067325	0.23429	0.004419	0.21691	-0.081161
Propofol .beta.-D-	0.0595	0.053116	0.15453	0.088663	-0.057294	-0.092759	0.31482	-0.056728	0.17395	0.21088	0.25083	0.24724	0.55119	0.11086	0.21848	0.12302	0.078754	0.038458	0.15012	0.10776	0.097165	0.20373	-0.033923	0.24612	0.20482	0.052054	0.004068	0.045311	0.053528	-0.056817	-0.13979	-0.11934	0.024513	0.058392	0.063002	0.18164	-0.11846	-0.11439	-0.09532	-0.048172	-0.19482	-0.2286	-0.011648	-0.033047	-0.031722	0.21019	-0.049371	0.11377	0.021094
[truncated: 37 more columns]

## Sheet: Supplementary Table S6
	Bilirubin	D-Glucose	Methylsuccinic aci	3-Hydroxybutyric a	3-Hydroxyoctadecan	FA 18:1+1O	Nervonic acid	Octadecanedioic ac	LPE 22:6	LPE 16:0	LPE 20:4	4-(decan-4-yl)benz	alpha-linolenic ac	Palmitoleic acid	Linoleic acid	Palmitic acid	3-Hydroxybenzaldeh	LPC 16:0	LPC (18:1)	3,5-Di-tert-butyl-	2-Hydroxypalmitic	5S-Hydroxy-6E,8Z,1	LPC (0:0/18:2(omeg	LPE 18:1	LPE 18:2	2-Mercaptobenzothi	LPC 16:1	L-Tryptophan	Quinolin-6-ol	Indoxyl sulfate	O-Benzyl-L-serine	Para-cresol	Chenodeoxycholic a	Phenylacetyl-L-glu	3-Hydroxyphenylace	Kynurenic acid	Uric acid	Hippuric acid	2-Furanpropanoic a	Valsartan	4-Hydroxyquinoline	Citric acid	Phosphoric acid	Glycodeoxycholic a	Taurodeoxycholic a	Glycocholic acid	Glycoursodeoxychol	Taurocholic acid	2-Hydroxybenzothia
Bilirubin	NA	0.024279	0.00079306	0.77677	0.017558	0.063665	0.0019665	0.91879	0.21781	0.56976	0.19694	0.36972	0.016304	0.19864	0.051229	1.2099e-05	0.62184	0.020227	0.024472	0.00015831	0.028355	0.68225	0.65604	0.44855	0.47517	0.0014172	0.25983	0.024148	0.4692	0.67504	0.26182	0.33597	0.23599	0.33053	0.11173	0.6786	0.048301	0.84859	0.93503	0.072326	0.027994	0.85167	0.080851	0.022026	0.031814	0.72703	0.83152	0.53714	0.034954
D-Glucose	0.024279	NA	8.8818e-16	0.41102	0.046668	0.40236	0.26734	0.18548	0.30732	0.026759	0.67927	0.6432	0.10366	0.00079104	0.67447	0.046142	0.35414	0.017224	0.083331	0.05082	0.12848	0.34008	0.85059	0.0033775	0.06046	0.45436	0.00048442	0.69295	0.75181	0.046535	0.42265	0.84686	0.33641	0.001964	0.0049914	0.00016977	0.0039314	0.34667	0.078346	0.66676	0.37775	0.18656	0.25407	0.78124	0.5854	0.098081	0.051491	0.017287	0.51689
Methylsuccinic aci	0.00079306	8.8818e-16	NA	0.87955	0.0030225	0.081109	0.075103	0.29786	0.018588	0.0046152	0.16771	0.005165	0.0083429	0.010679	0.0019733	0.001359	0.077518	0.015913	0.0034333	0.00077742	0.014622	0.00066183	0.39085	0.24203	0.16866	0.026687	0.026324	0.59364	0.061246	0.26497	0.45225	0.26506	0.88598	0.34728	0.03771	0.67032	9.142e-05	0.090184	0.59101	0.98177	0.00022069	0.0043805	1.0948e-09	0.18254	0.13854	0.45477	0.23919	0.19371	0.38016
3-Hydroxybutyric a	0.77677	0.41102	0.87955	NA	9.9788e-07	4.33e-07	1.4226e-07	6.8555e-09	0.00066479	9.6234e-05	0.0035299	0.0033861	0.11259	0.00025168	0.0083955	6.9422e-05	7.3106e-07	0.79756	0.30277	0.81282	0.0083131	0.010223	0.047819	0.49979	0.79988	0.047065	0.23388	0.9029	0.65619	0.73301	0.27655	0.69238	0.16364	0.79973	0.14892	0.017781	0.14838	0.45784	0.78835	0.36458	0.86165	0.28748	5.457e-05	0.84723	0.88716	0.69184	0.7968	0.3444	0.11636
3-Hydroxyoctadecan	0.017558	0.046668	0.0030225	9.9788e-07	NA	0	1.1145e-09	0	0.85481	0.12657	0.28848	0.0091423	0.026077	2.6e-05	4.7291e-05	1.5627e-06	0.00013999	0.0001153	8.4775e-05	5.3782e-07	1.0885e-10	2.5067e-05	0.00059409	0.0020385	0.0816	0.00038934	1.1019e-05	0.65726	0.2355	0.4829	0.43039	0.5319	0.87004	0.13618	0.56365	0.87306	0.84006	0.75301	0.96219	0.82016	0.036128	0.88976	0.54383	0.42541	0.46523	0.67436	0.25123	0.65979	0.47939
FA 18:1+1O	0.063665	0.40236	0.081109	4.33e-07	0	NA	2.1139e-10	0	0.019139	0.10308	0.8111	0.0199	0.00045677	3.5605e-06	1.6124e-05	3.1381e-07	0.02077	0.013468	0.15348	0.40026	1.4843e-05	0.00085103	0.63381	0.13303	0.90725	0.66427	0.20897	0.4462	0.85005	0.71455	0.98102	0.91473	0.94188	0.1869	0.97758	0.69458	0.98348	0.42235	0.18512	0.87303	0.40752	0.71945	0.75771	0.46635	0.55618	0.134	0.41925	0.36153	0.56085
Nervonic acid	0.0019665	0.26734	0.075103	1.4226e-07	1.1145e-09	2.1139e-10	NA	0	0.011345	0.0066028	0.35025	9.3712e-05	2.2288e-10	3.1926e-07	9.7328e-09	6.3615e-08	1.2198e-05	0.00010075	3.1307e-07	2.0227e-05	1.9984e-15	1.266e-09	0.067733	0.010937	0.43969	0.01157	0.6679	0.33984	0.071068	0.49765	0.93084	0.72294	0.0076371	0.24174	0.081297	0.043227	0.04016	0.62593	0.34829	0.24956	0.14844	0.81124	0.78161	0.93953	0.79058	0.53981	0.10744	0.38209	0.57875
Octadecanedioic ac	0.91879	0.18548	0.29786	6.8555e-09	0	0	0	NA	0.41736	0.1281	0.75623	0.028035	0.044956	9.2525e-05	2.1224e-05	0.00038752	4.6282e-05	0.0035665	0.0051614	0.0085997	3.3867e-10	2.0604e-05	0.025906	0.41334	0.14614	0.22116	0.91849	0.042302	0.47276	0.43382	0.40279	0.27737	0.01464	0.081364	0.55306	0.091377	0.28097	0.51938	0.47549	0.31213	0.55489	0.057455	0.59797	0.1316	0.069438	0.25451	0.013918	0.11023	0.49597
LPE 22:6	0.21781	0.30732	0.018588	0.00066479	0.85481	0.019139	0.011345	0.41736	NA	0	1.5664e-07	0.014469	0.00010171	4.8409e-07	0.00014139	1.7152e-10	0.25032	0.025994	0.38078	0.33335	0.50445	0.0017726	0.0093726	0.04801	0.080412	0.7783	0.20487	0.24871	0.95614	0.26499	0.29197	0.36074	0.32322	0.6787	0.0026661	0.0787	0.031451	0.43343	0.00098337	0.22452	0.3494	0.23759	0.47029	0.30524	0.24999	0.047723	0.0063034	0.088665	0.053069
LPE 16:0	0.56976	0.026759	0.0046152	9.6234e-05	0.12657	0.10308	0.0066028	0.1281	0	NA	0	7.7984e-06	0.097528	0.00030889	0.0050512	5.7747e-06	0.040103	0.0071214	0.00039135	0.0011042	0.0090121	0.0003831	0.81062	0.00011143	5.2435e-05	0.039104	0.032665	0.45436	0.27155	0.19684	0.097067	0.087994	0.014288	0.00079986	1.1251e-06	0.00058472	0.025464	0.74985	0.19879	0.030292	0.035779	0.21761	0.51772	0.57086	0.50889	0.82432	0.95895	0.8026	0.249
LPE 20:4	0.19694	0.67927	0.16771	0.0035299	0.28848	0.8111	0.35025	0.75623	1.5664e-07	0	NA	0.00022203	0.24636	0.0082845	0.0024754	0.0025705	0.015183	0.0021259	0.00066604	0.00067621	0.017946	2.1744e-06	0.20032	2.4617e-05	2.673e-06	0.0022612	0.0069039	0.084492	0.37038	0.047211	0.27239	0.12704	0.13171	0.095174	0.25523	0.1446	0.05431	0.41723	0.15764	0.13496	0.0015787	0.15777	0.55993	0.17251	0.15125	0.2566	0.2416	0.055528	0.16817
4-(decan-4-yl)benz	0.36972	0.6432	0.005165	0.0033861	0.0091423	0.0199	9.3712e-05	0.028035	0.014469	7.7984e-06	0.00022203	NA	7.8323e-05	6.7606e-05	6.1466e-08	9.527e-07	0.052598	0.26117	0.022565	0.0026363	5.8394e-06	9.7839e-06	0.97908	0.1919	0.06785	0.0092289	0.053688	0.47385	0.32812	0.93122	0.77116	0.54101	0.68825	0.83737	0.35442	0.18777	0.090148	0.0015025	0.038846	0.58478	0.0013007	0.039988	0.0080564	0.21631	0.30918	0.92669	0.7134	0.57365	0.2416
alpha-linolenic ac	0.016304	0.10366	0.0083429	0.11259	0.026077	0.00045677	2.2288e-10	0.044956	0.00010171	0.097528	0.24636	7.8323e-05	NA	2.3489e-07	3.4062e-13	3.8129e-09	0.081908	0.024371	0.010933	0.0082957	0.00056084	1.3161e-08	0.4834	8.22e-06	0.012314	0.47097	0.48494	0.0061303	0.49579	0.43064	0.03159	0.027073	0.21858	0.88834	0.55118	0.043278	0.22159	0.31635	0.15588	0.48782	0.013845	0.45062	0.62129	0.46453	0.58567	0.664	0.30963	0.55171	0.025199
Palmitoleic acid	0.19864	0.00079104	0.010679	0.00025168	2.6e-05	3.5605e-06	3.1926e-07	9.2525e-05	4.8409e-07	0.00030889	0.0082845	6.7606e-05	2.3489e-07	NA	2.0045e-09	8.8818e-15	0.018489	0.012594	0.009702	0.0081368	1.4899e-06	1.5111e-09	0.19713	0.0010764	0.42906	0.048034	1.767e-10	0.13251	0.038297	0.073499	0.06486	0.15581	0.48026	0.13961	0.46249	0.0036236	0.46843	0.89491	0.6969	0.47278	0.14804	0.40356	0.90226	0.76098	0.98006	0.34609	0.70728	0.51539	0.012215
Linoleic acid	0.051229	0.67447	0.0019733	0.0083955	4.7291e-05	1.6124e-05	9.7328e-09	2.1224e-05	0.00014139	0.0050512	0.0024754	6.1466e-08	3.4062e-13	2.0045e-09	NA	0	0.1171	0.002409	0.0011799	0.00035021	3.2531e-09	4.5342e-13	0.4815	0.28758	0.2415	0.017093	0.61368	0.63514	0.74272	0.96232	0.97224	0.96208	0.53183	0.39196	0.33182	0.41773	0.21328	0.62324	0.24054	0.89144	0.000825	0.97401	0.017179	0.36547	0.3714	0.11083	0.1961	0.20184	0.16883
Palmitic acid	1.2099e-05	0.046142	0.001359	6.9422e-05	1.5627e-06	3.1381e-07	6.3615e-08	0.00038752	1.7152e-10	5.7747e-06	0.0025705	9.527e-07	3.8129e-09	8.8818e-15	0	NA	0.01014	0.039921	0.0085063	0.00011189	1.234e-08	6.7599e-08	0.36654	0.010374	0.070989	0.0031276	0.0037049	0.03582	0.33461	0.99897	0.28722	0.42168	0.43211	0.74691	0.26507	0.50846	0.79818	0.32261	0.99598	0.96668	0.020379	0.23152	0.32349	0.49933	0.45357	0.31602	0.93345	0.32943	0.05961
3-Hydroxybenzaldeh	0.62184	0.35414	0.077518	7.3106e-07	0.00013999	0.02077	1.2198e-05	4.6282e-05	0.25032	0.040103	0.015183	0.052598	0.081908	0.018489	0.1171	0.01014	NA	0.015581	5.3131e-05	1.3779e-05	2.3357e-10	5.551e-06	0.20864	3.3281e-07	0.19228	0.0016695	0.060529	6.5932e-08	8.0718e-10	3.1553e-05	0.1027	0.080325	0.027731	0.27165	0.76876	0.073387	0.39563	0.72969	0.024771	0.086819	0.98191	0.00012767	3.9972e-06	0.37635	0.36028	1.2826e-05	6.2506e-07	0.00017158	0.62978
LPC 16:0	0.020227	0.017224	0.015913	0.79756	0.0001153	0.013468	0.00010075	0.0035665	0.025994	0.0071214	0.0021259	0.26117	0.024371	0.012594	0.002409	0.039921	0.015581	NA	0	1.3323e-15	1.117e-09	2.148e-11	3.8258e-10	0.0016345	0.71327	0.41258	0.54513	0.034797	0.22715	0.084741	0.3067	0.55477	0.84563	0.017952	0.80615	0.64765	0.024835	0.095759	0.0835	0.26407	2.371e-05	0.57492	0.018589	0.088964	0.067552	0.58884	0.46011	0.08032	0.054749
LPC (18:1)	0.024472	0.083331	0.0034333	0.30277	8.4775e-05	0.15348	3.1307e-07	0.0051614	0.38078	0.00039135	0.00066604	0.022565	0.010933	0.009702	0.0011799	0.0085063	5.3131e-05	0	NA	0	3.0838e-12	2.7778e-13	2.6436e-11	2.3308e-07	0.14361	0.00015962	0.020884	8.8321e-07	0.00028551	0.067146	0.27115	0.77792	0.34664	0.016645	0.16955	0.22533	0.0651	0.57718	0.4291	0.0060817	8.393e-06	0.19021	0.021186	0.15139	0.090335	0.62045	0.063805	0.35336	0.22944
3,5-Di-tert-butyl-	0.00015831	0.05082	0.00077742	0.81282	5.3782e-07	0.40026	2.0227e-05	0.0085997	0.33335	0.0011042	0.00067621	0.0026363	0.0082957	0.0081368	0.00035021	0.00011189	1.3779e-05	1.3323e-15	0	NA	6.2572e-13	9.955e-11	9.6483e-12	7.7899e-07	0.036562	2.5797e-12	0.00072049	9.5186e-05	0.017201	0.046365	0.081632	0.29932	0.92486	0.095163	0.8895	0.73937	0.018586	0.99273	0.71236	0.23338	9.3656e-07	0.19868	0.020553	0.45904	0.44225	0.91632	0.031097	0.83525	0.11288
2-Hydroxypalmitic	0.028355	0.12848	0.014622	0.0083131	1.0885e-10	1.4843e-05	1.9984e-15	3.3867e-10	0.50445	0.0090121	0.017946	5.8394e-06	0.00056084	1.4899e-06	3.2531e-09	1.234e-08	2.3357e-10	1.117e-09	3.0838e-12	6.2572e-13	NA	0	0.00058488	0.012524	0.66396	0.022093	0.29543	0.00043626	0.048127	0.0049205	0.38873	0.92641	0.13616	0.47295	0.8067	0.51037	0.57752	0.99731	0.35015	0.067357	0.0010304	0.019959	0.30334	0.59466	0.76245	0.62939	0.006581	0.11656	0.102
5S-Hydroxy-6E	0.68225	0.34008	0.00066183	0.010223	2.5067e-05	0.00085103	1.266e-09	2.0604e-05	0.0017726	0.0003831	2.1744e-06	9.7839e-06	1.3161e-08	1.5111e-09	4.5342e-13	6.7599e-08	5.551e-06	2.148e-11	2.7778e-13	9.955e-11	0	NA	0.1777	0.0064124	0.21483	0.10378	0.33116	0.0014073	0.50388	0.25008	0.77683	0.81867	0.245	0.152	0.65839	0.73795	0.56953	0.56464	0.9688	0.1077	1.9331e-05	0.22874	0.02435	0.20376	0.21338	0.056547	0.25696	0.062093	0.46904
LPC (0:0/18:2(omeg	0.65604	0.85059	0.39085	0.047819	0.00059409	0.63381	0.067733	0.025906	0.0093726	0.81062	0.20032	0.97908	0.4834	0.19713	0.4815	0.36654	0.20864	3.8258e-10	2.6436e-11	9.6483e-12	0.00058488	0.1777	NA	0.00059559	0.00018656	0.0042442	0.021784	0.14686	0.19623	0.92882	0.091239	0.21557	0.32944	0.70834	0.045933	0.060183	0.59788	0.24381	0.70948	0.11688	0.0027747	0.20722	0.014633	0.5323	0.41176	0.84114	0.042158	0.20294	0.28972
LPE 18:1	0.44855	0.0033775	0.24203	0.49979	0.0020385	0.13303	0.010937	0.41334	0.04801	0.00011143	2.4617e-05	0.1919	8.22e-06	0.0010764	0.28758	0.010374	3.3281e-07	0.0016345	2.3308e-07	7.7899e-07	0.012524	0.0064124	0.00059559	NA	0	0.00088448	3.2837e-10	9.5257e-14	3.5906e-08	0.034706	0.5626	0.21941	0.77074	0.0048091	0.058613	0.0002275	0.1249	0.39237	0.1585	0.1912	0.25032	0.89281	0.061667	0.77973	0.69942	0.015353	0.0075838	0.20646	0.7703
LPE 18:2	0.47517	0.06046	0.16866	0.79988	0.0816	0.90725	0.43969	0.14614	0.080412	5.2435e-05	2.673e-06	0.06785	0.012314	0.42906	0.2415	0.070989	0.19228	0.71327	0.14361	0.036562	0.66396	0.21483	0.00018656	0	NA	0.020949	2.6429e-06	9.4483e-05	0.010785	0.88653	0.69036	0.84456	0.27012	0.52584	0.18293	0.0042341	0.40233	0.50128	0.92638	0.18387	0.18835	0.28811	0.32135	0.98217	0.90235	0.031939	0.29276	0.63409	0.4896
2-Mercaptobenzothi	0.0014172	0.45436	0.026687	0.047065	0.00038934	0.66427	0.01157	0.22116	0.7783	0.039104	0.0022612	0.0092289	0.47097	0.048034	0.017093	0.0031276	0.0016695	0.41258	0.00015962	2.5797e-12	0.022093	0.10378	0.0042442	0.00088448	0.020949	NA	4.9812e-07	0.0096548	0.0025119	0.85813	0.9276	0.93563	0.73846	0.87446	0.66357	0.48483	0.78766	0.12373	0.12797	0.58735	0.043891	0.8636	0.17209	0.70075	0.65409	0.66711	0.014484	0.31561	2.0321e-09
LPC 16:1	0.25983	0.00048442	0.026324	0.23388	1.1019e-05	0.20897	0.6679	0.91849	0.20487	0.032665	0.0069039	0.053688	0.48494	1.767e-10	0.61368	0.0037049	0.060529	0.54513	0.020884	0.00072049	0.29543	0.33116	0.021784	3.2837e-10	2.6429e-06	4.9812e-07	NA	3.0252e-06	5.8555e-05	0.49653	0.26671	0.73365	0.099412	0.52346	0.52927	0.19604	0.43793	0.88828	0.85599	0.16501	0.52855	0.45713	0.95359	0.9841	0.958	0.57545	0.55656	0.73827	0.028896
L-Tryptophan	0.024148	0.69295	0.59364	0.9029	0.65726	0.4462	0.33984	0.042302	0.24871	0.45436	0.084492	0.47385	0.0061303	0.13251	0.63514	0.03582	6.5932e-08	0.034797	8.8321e-07	9.5186e-05	0.00043626	0.0014073	0.14686	9.5257e-14	9.4483e-05	0.0096548	3.0252e-06	NA	2.0933e-11	0.9764	0.069254	0.013824	0.0038057	0.042433	0.44319	0.6438	0.17564	0.60459	0.014776	0.10487	0.18007	0.92359	0.86396	0.26895	0.21693	0.087296	0.12962	0.70751	0.78943
Quinolin-6-ol	0.4692	0.75181	0.061246	0.65619	0.2355	0.85005	0.071068	0.47276	0.95614	0.27155	0.37038	0.32812	0.49579	0.038297	0.74272	0.33461	8.0718e-10	0.22715	0.00028551	0.017201	0.048127	0.50388	0.19623	3.5906e-08	0.010785	0.0025119	5.8555e-05	2.0933e-11	NA	0.0081813	0.38687	0.27548	0.48605	0.18016	0.091198	0.009198	0.39613	0.93759	0.047118	0.39978	0.12582	0.05539	0.024422	0.65741	0.76057	0.012428	0.014701	0.018337	0.66969
Indoxyl sulfate	0.67504	0.046535	0.26497	0.73301	0.4829	0.71455	0.49765	0.43382	0.26499	0.19684	0.047211	0.93122	0.43064	0.073499	0.96232	0.99897	3.1553e-05	0.084741	0.067146	0.046365	0.0049205	0.25008	0.92882	0.034706	0.88653	0.85813	0.49653	0.9764	0.0081813	NA	2.9849e-10	2.7178e-13	2.3231e-05	6.1739e-09	0.00017929	0.0029262	0.015053	0.00018041	0.063213	0.013566	0.36082	4.0226e-08	1.099e-09	0.33154	0.6581	0.02194	0.011627	0.0011208	0.85479
O-Benzyl-L-serine	0.26182	0.42265	0.45225	0.27655	0.43039	0.98102	0.93084	0.40279	0.29197	0.097067	0.27239	0.77116	0.03159	0.06486	0.97224	0.28722	0.1027	0.3067	0.27115	0.081632	0.38873	0.77683	0.091239	0.5626	0.69036	0.9276	0.26671	0.069254	0.38687	2.9849e-10	NA	0	9.4659e-10	3.2419e-14	2.2262e-05	0.53856	0.036046	0.064904	0.85113	0.23374	0.0071431	0.2526	0.010803	0.21767	0.1652	0.71954	0.81568	0.55978	0.33591
Para-cresol	0.33597	0.84686	0.26506	0.69238	0.5319	0.91473	0.72294	0.27737	0.36074	0.087994	0.12704	0.54101	0.027073	0.15581	0.96208	0.42168	0.080325	0.55477	0.77792	0.29932	0.92641	0.81867	0.21557	0.21941	0.84456	0.93563	0.73365	0.013824	0.27548	2.7178e-13	0	NA	1.841e-09	0	6.6731e-07	0.06576	0.037903	0.0035908	0.87233	0.56792	0.0018695	0.017105	0.00022124	0.39019	0.345	0.31584	0.53841	0.77087	0.53951
Chenodeoxycholic a	0.23599	0.33641	0.88598	0.16364	0.87004	0.94188	0.0076371	0.01464	0.32322	0.014288	0.13171	0.68825	0.21858	0.48026	0.53183	0.43211	0.027731	0.84563	0.34664	0.92486	0.13616	0.245	0.32944	0.77074	0.27012	0.73846	0.099412	0.0038057	0.48605	2.3231e-05	9.4659e-10	1.841e-09	NA	3.2e-08	5.7452e-06	0.0010831	0.27697	0.83302	0.81218	0.43015	0.066037	0.028741	0.0037426	0.54863	0.55943	0.56713	0.094215	0.18437	0.14429
Phenylacetyl-L-glu	0.33053	0.001964	0.34728	0.79973	0.13618	0.1869	0.24174	0.081364	0.6787	0.00079986	0.095174	0.83737	0.88834	0.13961	0.39196	0.74691	0.27165	0.017952	0.016645	0.095163	0.47295	0.152	0.70834	0.0048091	0.52584	0.87446	0.52346	0.042433	0.18016	6.1739e-09	3.2419e-14	0	3.2e-08	NA	5.5812e-09	3.5582e-09	0.012492	0.0011345	0.83183	0.56797	0.032606	0.033493	0.029128	0.6148	0.57616	0.001585	0.024122	0.020957	0.75297
3-Hydroxyphenylace	0.11173	0.0049914	0.03771	0.14892	0.56365	0.97758	0.081297	0.55306	0.0026661	1.1251e-06	0.25523	0.35442	0.55118	0.46249	0.33182	0.26507	0.76876	0.80615	0.16955	0.8895	0.8067	0.65839	0.045933	0.058613	0.18293	0.66357	0.52927	0.44319	0.091198	0.00017929	2.2262e-05	6.6731e-07	5.7452e-06	5.5812e-09	NA	7.3098e-11	0.00095741	0.5035	0.05752	0.28208	0.0048414	0.38499	0.0027542	0.82244	0.68109	0.16565	0.39798	0.052346	0.37027
Kynurenic acid	0.6786	0.00016977	0.67032	0.017781	0.87306	0.69458	0.043227	0.091377	0.0787	0.00058472	0.1446	0.18777	0.043278	0.0036236	0.41773	0.50846	0.073387	0.64765	0.22533	0.73937	0.51037	0.73795	0.060183	0.0002275	0.0042341	0.48483	0.19604	0.6438	0.009198	0.0029262	0.53856	0.06576	0.0010831	3.5582e-09	7.3098e-11	NA	0.095132	0.093242	0.23399	0.33318	0.055079	0.040934	0.00013149	0.61829	0.42465	1.4611e-07	0.027583	3.2861e-06	0.22123
Uric acid	0.048301	0.0039314	9.142e-05	0.14838	0.84006	0.98348	0.04016	0.28097	0.031451	0.025464	0.05431	0.090148	0.22159	0.46843	0.21328	0.79818	0.39563	0.024835	0.0651	0.018586	0.57752	0.56953	0.59788	0.1249	0.40233	0.78766	0.43793	0.17564	0.39613	0.015053	0.036046	0.037903	0.27697	0.012492	0.00095741	0.095132	NA	0.53583	0.011576	0.66763	0.95751	0.24844	0.74707	0.14802	0.13712	0.87428	0.50753	0.46316	0.94961
Hippuric acid	0.84859	0.34667	0.090184	0.45784	0.75301	0.42235	0.62593	0.51938	0.43343	0.74985	0.41723	0.0015025	0.31635	0.89491	0.62324	0.32261	0.72969	0.095759	0.57718	0.99273	0.99731	0.56464	0.24381	0.39237	0.50128	0.12373	0.88828	0.60459	0.93759	0.00018041	0.064904	0.0035908	0.83302	0.0011345	0.5035	0.093242	0.53583	NA	0.54545	0.038595	0.55136	4.4366e-07	0.0029977	0.75057	0.69288	0.21256	0.72513	0.38843	0.51755
2-Furanpropanoic a	0.93503	0.078346	0.59101	0.78835	0.96219	0.18512	0.34829	0.47549	0.00098337	0.19879	0.15764	0.038846	0.15588	0.6969	0.24054	0.99598	0.024771	0.0835	0.4291	0.71236	0.35015	0.9688	0.70948	0.1585	0.92638	0.12797	0.85599	0.014776	0.047118	0.063213	0.85113	0.87233	0.81218	0.83183	0.05752	0.23399	0.011576	0.54545	NA	0.00011344	0.070767	0.016441	0.0016749	0.36351	0.3793	0.78124	0.83877	0.86359	0.22494
Valsartan	0.072326	0.66676	0.98177	0.36458	0.82016	0.87303	0.24956	0.31213	0.22452	0.030292	0.13496	0.58478	0.48782	0.47278	0.89144	0.96668	0.086819	0.26407	0.0060817	0.23338	0.067357	0.1077	0.11688	0.1912	0.18387	0.58735	0.16501	0.10487	0.39978	0.013566	0.23374	0.56792	0.43015	0.56797	0.28208	0.33318	0.66763	0.038595	0.00011344	NA	0.76986	0.32674	0.075386	0.86858	0.84443	0.59152	0.44087	0.54752	0.92317
4-Hydroxyquinoline	0.027994	0.37775	0.00022069	0.86165	0.036128	0.40752	0.14844	0.55489	0.3494	0.035779	0.0015787	0.0013007	0.013845	0.14804	0.000825	0.020379	0.98191	2.371e-05	8.393e-06	9.3656e-07	0.0010304	1.9331e-05	0.0027747	0.25032	0.18835	0.043891	0.52855	0.18007	0.12582	0.36082	0.0071431	0.0018695	0.066037	0.032606	0.0048414	0.055079	0.95751	0.55136	0.070767	0.76986	NA	0.0029915	6.7859e-07	0.00055834	0.00041895	0.96967	0.062962	0.0070532	0.622
Citric acid	0.85167	0.18656	0.0043805	0.28748	0.88976	0.71945	0.81124	0.057455	0.23759	0.21761	0.15777	0.039988	0.45062	0.40356	0.97401	0.23152	0.00012767	0.57492	0.19021	0.19868	0.019959	0.22874	0.20722	0.89281	0.28811	0.8636	0.45713	0.92359	0.05539	4.0226e-08	0.2526	0.017105	0.028741	0.033493	0.38499	0.040934	0.24844	4.4366e-07	0.016441	0.32674	0.0029915	NA	5.2057e-08	0.55912	0.29922	0.0010021	3.029e-06	4.1787e-06	0.83118
Phosphoric acid	0.080851	0.25407	1.0948e-09	5.457e-05	0.54383	0.75771	0.78161	0.59797	0.47029	0.51772	0.55993	0.0080564	0.62129	0.90226	0.017179	0.32349	3.9972e-06	0.018589	0.021186	0.020553	0.30334	0.02435	0.014633	0.061667	0.32135	0.17209	0.95359	0.86396	0.024422	1.099e-09	0.010803	0.00022124	0.0037426	0.029128	0.0027542	0.00013149	0.74707	0.0029977	0.0016749	0.075386	6.7859e-07	5.2057e-08	NA	0.62966	0.43146	0.049198	0.064756	0.0082306	0.68582
Glycodeoxycholic a	0.022026	0.78124	0.18254	0.84723	0.42541	0.46635	0.93953	0.1316	0.30524	0.57086	0.17251	0.21631	0.46453	0.76098	0.36547	0.49933	0.37635	0.088964	0.15139	0.45904	0.59466	0.20376	0.5323	0.77973	0.98217	0.70075	0.9841	0.26895	0.65741	0.33154	0.21767	0.39019	0.54863	0.6148	0.82244	0.61829	0.14802	0.75057	0.36351	0.86858	0.00055834	0.55912	0.62966	NA	0	0.15525	1.4055e-13	1.1635e-13	0.011922
Taurodeoxycholic a	0.031814	0.5854	0.13854	0.88716	0.46523	0.55618	0.79058	0.069438	0.24999	0.50889	0.15125	0.30918	0.58567	0.98006	0.3714	0.45357	0.36028	0.067552	0.090335	0.44225	0.76245	0.21338	0.41176	0.69942	0.90235	0.65409	0.958	0.21693	0.76057	0.6581	0.1652	0.345	0.55943	0.57616	0.68109	0.42465	0.13712	0.69288	0.3793	0.84443	0.00041895	0.29922	0.43146	0	NA	0.14717	1.8385e-13	0	0.004248
Glycocholic acid	0.72703	0.098081	0.45477	0.69184	0.67436	0.134	0.53981	0.25451	0.047723	0.82432	0.2566	0.92669	0.664	0.34609	0.11083	0.31602	1.2826e-05	0.58884	0.62045	0.91632	0.62939	0.056547	0.84114	0.015353	0.031939	0.66711	0.57545	0.087296	0.012428	0.02194	0.71954	0.31584	0.56713	0.001585	0.16565	1.4611e-07	0.87428	0.21256	0.78124	0.59152	0.96967	0.0010021	0.049198	0.15525	0.14717	NA	1.954e-14	0	0.49691
Glycoursodeoxychol	0.83152	0.051491	0.23919	0.7968	0.25123	0.41925	0.10744	0.013918	0.0063034	0.95895	0.2416	0.7134	0.30963	0.70728	0.1961	0.93345	6.2506e-07	0.46011	0.063805	0.031097	0.006581	0.25696	0.042158	0.0075838	0.29276	0.014484	0.55656	0.12962	0.014701	0.011627	0.81568	0.53841	0.094215	0.024122	0.39798	0.027583	0.50753	0.72513	0.83877	0.44087	0.062962	3.029e-06	0.064756	1.4055e-13	1.8385e-13	1.954e-14	NA	0	0.97361
Taurocholic acid	0.53714	0.017287	0.19371	0.3444	0.65979	0.36153	0.38209	0.11023	0.088665	0.8026	0.055528	0.57365	0.55171	0.51539	0.20184	0.32943	0.00017158	0.08032	0.35336	0.83525	0.11656	0.062093	0.20294	0.20646	0.63409	0.31561	0.73827	0.70751	0.018337	0.0011208	0.55978	0.77087	0.18437	0.020957	0.052346	3.2861e-06	0.46316	0.38843	0.86359	0.54752	0.0070532	4.1787e-06	0.0082306	1.1635e-13	0	0	0	NA	0.10016
2-Hydroxybenzothia	0.034954	0.51689	0.38016	0.11636	0.47939	0.56085	0.57875	0.49597	0.053069	0.249	0.16817	0.2416	0.025199	0.012215	0.16883	0.05961	0.62978	0.054749	0.22944	0.11288	0.102	0.46904	0.28972	0.7703	0.4896	2.0321e-09	0.028896	0.78943	0.66969	0.85479	0.33591	0.53951	0.14429	0.75297	0.37027	0.22123	0.94961	0.51755	0.22494	0.92317	0.622	0.83118	0.68582	0.011922	0.004248	0.49691	0.97361	0.10016	NA
N4-Acetyl-Sulfamet	0.97107	0.036097	0.49825	0.55896	0.77402	0.98642	0.19409	0.042072	0.68256	0.78351	0.52629	0.022871	0.32205	0.0213	0.98845	0.92508	0.82862	0.21469	0.13079	0.4472	0.078903	0.34433	0.057115	0.70989	0.98376	0.62147	0.69161	0.14693	0.34526	0.00016644	0.34526	0.61862	0.19424	0.62381	0.18389	0.0027314	0.82295	0.76765	0.20835	0.82047	0.07688	3.2092e-07	0.01162	0.96954	0.21402	0.88887	0.096009	1.049e-06	0.2017
Sulfamethoxazole	0.95339	0.049179	0.62943	0.59696	0.71901	0.9588	0.22725	0.06942	0.96824	0.99595	0.7151	0.015766	0.29927	0.020372	0.97778	0.95452	0.82866	0.20203	0.12382	0.47832	0.11258	0.35871	0.058829	0.7643	0.84727	0.60038	0.75497	0.1465	0.40504	0.00043448	0.3772	0.63538	0.2108	0.66205	0.1942	0.003153	0.92725	0.763	0.19322	0.81294	0.10368	1.9199e-06	0.016288	0.98441	0.24081	0.91198	0.12867	4.0597e-06	0.21715
4-(undecan-5-yl)be	0.62485	0.78064	0.77288	0.076391	0.056085	0.75488	0.96475	0.91644	0.026872	0.13364	0.70897	0.0034302	0.64989	0.77664	0.097668	0.080218	0.0011198	0.0070506	1.0129e-05	1.2232e-05	0.025554	0.092916	1.0121e-05	0.00057758	0.044396	0.11788	0.086674	4.3154e-05	0.005601	0.012316	0.18363	0.44224	0.87879	0.68906	0.16914	0.20777	0.0076006	0.49627	0.44854	0.13752	0.10234	0.28506	0.62529	0.80084	0.73552	0.61553	0.091171	0.95969	0.55699
4-Trifluoromethylp	0.056472	0.19292	0.3346	0.44152	0.6015	0.091898	0.4638	0.48153	0.0068667	0.042798	0.84517	0.58347	0.94673	0.25706	0.047014	0.00035451	0.17002	0.56401	0.31778	0.19472	0.50546	0.95367	0.072644	0.40103	0.41656	0.61535	0.42865	0.22761	0.42975	0.35223	0.5	0.50383	0.21045	0.23336	0.00083136	0.80508	0.57462	0.68692	0.29533	0.86007	0.71591	0.044531	0.71136	0.89607	0.90902	0.6406	0.60343	0.70025	0.83205
2-dodecoxyethyl hy	0.48623	0.0070786	0.14421	2.978e-07	0.040364	0.0084437	0.00039801	0.00031313	0.0012842	2.1833e-05	0.28109	3.5234e-05	0.16826	0.0033199	0.0041207	4.2517e-05	0.45031	0.51714	0.72635	0.5811	0.0050332	0.022902	0.066663	0.66136	0.16549	0.18966	0.97209	0.069742	0.40755	0.39826	0.56588	0.84869	0.23195	0.19904	0.032037	0.014304	0.18524	0.45695	0.85822	0.26064	0.091351	0.012758	0.61519	0.75106	0.94297	0.88798	0.45603	0.080675	0.27252
Trans-Vaccenic aci	0.00054084	0.21428	0.49783	0.0042388	0.030525	5.1341e-05	9.76e-08	0.0028509	6.0241e-05	0.00095414	0.44859	0.025862	5.384e-05	6.6514e-06	2.5398e-09	0	0.91151	0.15823	0.44089	0.22115	0.00010802	0.0029556	0.12504	0.62562	0.074178	0.89974	0.79509	0.41541	0.41512	0.44163	0.36405	0.64595	0.48958	0.41022	0.29555	0.95179	0.030904	0.029377	0.38116	0.50598	0.15808	0.043138	0.66356	0.72886	0.65766	0.34944	0.92007	0.45791	0.65467
Acetaminophen sulf	0.011705	0.64111	0.074064	0.0032407	0.78686	0.70469	0.20899	0.011325	0.29779	0.014321	0.02875	0.53308	0.29535	0.85428	0.45846	0.48459	0.10967	0.31553	0.39825	0.22022	0.52795	0.81986	0.39619	0.87072	0.46554	0.097715	0.094608	0.007911	0.9375	0.0012409	0.12333	0.019657	0.0026428	0.0039638	0.0091208	3.0871e-06	0.21055	0.054703	0.36238	0.00011023	0.0031245	0.014023	0.0018737	0.3951	0.29114	0.45828	0.11547	0.053313	0.3187
S-Methyl-3-thioace	0.31482	0.27537	0.18758	0.043137	0.50749	0.51671	0.36268	0.0070745	0.13414	0.13115	0.41141	0.47088	0.27075	0.52996	0.34545	0.1391	0.65595	0.060702	0.11622	0.81633	0.16314	0.59212	0.57924	0.63351	0.11657	0.79969	0.22797	0.19595	0.48383	0.31572	0.28059	0.56088	0.81805	0.95277	0.36963	0.36423	0.64406	0.63325	0.81997	0.42977	0.91352	0.98586	0.21457	0.71683	0.54496	0.75621	0.092489	0.67515	0.098231
Xanthine	0.18313	0.002546	0.92083	0.0021952	0.14815	0.23389	0.51157	0.35234	0.091452	0.13628	0.070765	0.12578	0.34662	0.19078	0.55607	0.44391	0.95685	0.017326	0.81936	0.018929	0.37246	0.83778	0.035683	0.24607	0.64741	0.95495	0.16456	0.61076	0.57512	0.32904	0.80656	0.77569	0.26549	0.72671	0.03823	0.048173	0.98674	0.11149	0.20303	0.43211	0.048828	0.21152	0.17387	0.55884	0.4351	0.58297	0.85588	0.93363	0.83934
2-Hydroxyphenylace	1.1804e-05	0.05795	0.48168	0.064793	0.79415	0.82826	0.72285	0.96648	0.15047	3.9459e-06	7.268e-07	0.089275	0.29109	0.4864	0.13394	0.9408	0.63174	0.96922	0.67432	0.10776	0.37157	0.29997	0.77331	0.77009	0.078206	0.78402	0.59771	0.094199	0.79003	0.2524	0.00027203	0.00064209	0.021942	0.0042902	0.27356	0.20112	0.53774	0.48694	0.11018	0.76605	0.87034	0.64271	0.90951	0.81592	0.85775	0.63724	0.48932	0.73069	0.26788
D-Pyroglutamic aci	0.00010637	0.045894	0.73875	0.0017049	0.40627	0.10512	0.59473	0.10975	0.82559	0.0024377	0.0013168	0.14549	0.34061	0.7638	0.062261	0.64686	0.067358	0.75384	0.77774	0.26095	0.44532	0.010736	0.24208	0.69877	0.43265	0.55337	0.052093	0.14513	0.94365	0.21432	0.0050728	0.011997	0.017952	0.050762	0.33131	0.38265	0.12878	0.48466	0.38718	0.77695	0.87442	0.67643	0.53454	0.90457	0.92115	0.94031	0.71939	0.94597	0.92762
5.alpha.-Androstan	0.24701	0.63409	0.83586	0.78268	0.89349	0.47538	0.50159	0.7668	0.42246	0.71157	0.92998	0.69782	0.2087	0.008342	0.096677	0.14546	0.2738	0.88749	0.36264	0.13013	0.87676	0.15835	0.0094946	0.017322	0.27568	0.68494	0.45612	0.0091266	0.6005	0.28327	0.33015	0.29532	0.24696	0.31299	0.18802	0.35732	0.20145	0.52114	0.58664	0.40464	0.91603	0.73387	0.59035	0.67573	0.62611	0.62156	0.1687	0.71958	0.94724
3-Dehydroepiandros	0.37137	0.059959	0.26447	0.0010588	0.0060594	0.013274	0.59294	0.33575	0.21834	0.17365	0.74208	0.46944	0.22473	0.018366	0.09633	0.1877	0.65778	0.17143	0.1041	0.17773	0.26535	0.17079	0.8155	0.51548	0.72709	0.85354	0.60601	0.69982	0.7054	0.48012	0.47016	0.2592	0.48095	0.15269	0.51417	0.1386	0.62912	0.53933	0.72526	0.52463	0.48827	0.66153	0.00029614	0.56387	0.43105	0.13716	0.49989	0.11383	0.61847
5.alpha.-Pregnan-3	0.18695	0.2486	0.62438	0.00078437	1.2294e-05	0.0031566	0.0050338	0.00025036	0.93699	0.064654	0.62676	0.39138	0.4102	0.38217	0.94303	0.47056	0.01802	0.29195	0.0099185	0.001588	0.0060098	0.072215	0.068846	0.49719	0.037369	0.12626	0.95746	0.30864	0.10789	0.69116	0.21905	0.44932	0.95164	0.37903	0.14694	0.33602	0.22172	0.5846	0.93695	0.40492	0.89787	0.41429	0.98137	0.58512	0.4814	0.29578	0.31374	0.52872	0.99018
5-Androsten-3.beta	0.025233	0.48401	0.27438	1.7643e-08	8.9948e-08	0.010049	0.0011815	0.00095154	0.7487	0.041458	0.0099181	0.2093	0.60088	0.5369	0.71484	0.21332	0.0017435	0.15067	0.0018574	0.0092482	0.0098624	0.24393	0.012494	0.02162	0.11392	0.001302	0.034931	0.081876	0.33616	0.79325	0.40734	0.81966	0.81621	0.067144	0.17322	0.82177	0.098091	0.099494	0.61635	0.29331	0.058956	0.38985	0.69945	0.57613	0.3677	0.4144	0.15613	0.37074	0.31961
PE (p-18:0/22:6)	0.38783	0.6423	0.46074	0.87677	0.70947	0.459	0.67527	0.14332	0.50768	0.316	0.30328	0.048716	0.93567	0.5708	0.17294	0.69308	0.080345	0.0011644	0.0059285	0.023057	0.0002726	0.0020647	0.12266	0.28785	0.87732	0.88563	0.74479	0.18935	0.65168	0.51397	0.1413	0.19712	0.6777	0.81045	0.82124	0.67914	0.78174	0.43754	0.21542	0.96488	0.56716	0.41385	0.51047	0.46066	0.42963	0.88909	0.84204	0.51838	0.0108
Omeprazole	0.43618	0.98943	0.3411	0.32334	0.83519	0.74974	0.73985	0.75907	0.85994	0.187	0.4757	0.60174	0.47015	0.50483	0.36773	0.76343	0.37996	0.26554	0.003103	0.49402	0.019217	0.22227	0.22798	0.50175	0.67873	0.40985	0.21833	0.63998	0.76998	0.28393	0.20808	0.59167	0.14631	0.96462	0.45604	0.54529	0.45852	0.34463	0.76741	0.00371	0.4933	0.87835	0.19691	0.82619	0.78212	0.77395	0.854	0.64351	0.050434
2,2'-Methylene-bis(6-tert-butyl-4 methylphenol)	0.56861	0.63858	0.83848	0.47388	0.98948	0.64438	0.22005	0.99254	0.28206	0.23259	0.048323	0.01184	0.00011046	0.55773	0.014161	0.013074	0.024571	0.15266	0.0083261	0.0014365	0.070611	0.053528	0.28848	0.00022776	0.2253	0.42526	0.81805	0.0075326	0.13036	0.096851	0.37813	0.34076	0.95382	0.39063	0.54172	0.98936	0.72705	0.44099	0.99637	0.24633	0.26513	0.63602	0.28103	0.55363	0.51409	0.94172	0.55177	0.81905	0.58155
SM d34:1	0.78871	0.061511	0.45651	0.047279	0.014505	0.081551	0.20745	0.035619	0.34514	0.33797	0.65974	0.4853	0.64549	0.91376	0.41747	0.90338	0.51935	0.61204	0.47581	0.51172	0.04473	0.91744	0.49754	0.33116	0.28784	0.71689	0.15605	0.36475	0.23998	0.63959	0.18096	0.723	0.70717	0.98885	0.33076	0.59667	0.34396	0.15965	0.43211	0.092329	0.96291	0.98832	0.53732	0.26466	0.38261	0.24218	0.12959	0.54622	0.53002
PC (16:0/18:2n6)	0.90278	0.25567	0.75665	0.5841	0.03371	0.23613	0.091602	0.085204	0.078566	0.98437	0.29797	0.94525	0.87878	0.48055	0.018216	0.17334	0.79373	0.84304	0.17836	0.20776	0.35822	0.75436	0.002557	0.91386	0.075364	0.71753	0.77457	0.86138	0.57754	0.79584	0.54252	0.92352	0.39923	0.8599	0.92918	0.67655	0.10084	0.2196	0.52231	0.6624	0.78823	0.29129	0.68194	0.67079	0.89218	0.74746	0.26624	0.28891	0.98875
2-Lysophosphatidyl	0.8096	0.84616	0.85305	0.60464	0.16464	0.44003	0.0021863	0.063874	0.68689	0.3678	0.13746	0.83919	0.064968	0.0023069	0.011592	0.029015	0.59298	0.12891	0.05147	0.044253	0.011906	0.005533	0.055789	0.016452	0.40138	0.59722	0.11708	0.195	0.98468	0.44103	0.90795	0.77137	0.19286	0.27437	0.85891	0.2214	0.23885	0.99349	0.2482	0.075635	0.54029	0.95735	0.88442	0.07761	0.082854	0.54083	0.022846	0.097994	0.44444
Dulcitol	0.44128	0.90683	0.1085	0.31618	0.58489	0.80426	0.86667	0.45741	0.23187	0.52045	0.28399	0.74645	0.96969	0.48188	0.45149	0.38237	0.34398	0.38676	0.7337	0.50331	0.66398	0.17287	0.65824	0.98732	0.8856	0.53462	0.50463	0.31466	3.47e-06	0.64938	0.67605	0.65565	0.68193	0.198	0.35141	0.021342	0.92172	0.33049	0.5016	0.67587	0.30496	0.8378	0.94486	0.80155	0.96423	0.20572	0.96044	0.28679	0.80901
Fluconazole	0.34046	0.28912	0.29346	0.79672	0.59069	0.78774	0.52802	0.41461	0.46029	0.75621	0.72705	0.43329	0.59005	0.78459	0.55949	0.77295	0.26646	0.4919	0.58216	0.33376	0.96613	0.32709	0.28058	0.76906	0.303	0.2993	0.64504	0.76102	0.76728	0.58938	0.41161	0.52518	0.97582	0.95001	0.57561	0.80823	0.88194	0.67898	0.45211	0.85202	0.78116	0.42198	0.50958	0.93891	0.92258	0.63175	0.64916	0.70965	0.29334
Theophylline	0.050959	0.33627	0.28721	0.44394	0.9865	0.5446	0.42515	0.85378	0.064586	0.10371	0.18352	0.36125	0.19017	0.68833	0.57151	0.59758	0.56536	0.26168	0.69189	0.96255	0.34996	0.85136	0.62836	0.63823	0.25075	0.92816	0.55026	0.84678	0.75759	0.096879	0.22409	0.47647	0.31208	0.98575	0.26782	0.32443	0.88381	0.83173	0.45745	0.87759	0.75966	0.53545	0.46747	0.60204	0.77501	0.5512	0.41269	0.76382	0.089744
Catechol	0.18757	0.23576	0.32105	0.56949	0.35595	0.38022	0.52505	0.65372	0.37429	0.53846	0.59273	0.9735	0.86385	0.70163	0.33398	0.68268	0.21497	0.19047	0.25944	0.38805	0.40842	0.40987	0.19967	0.7258	0.32764	0.40281	0.82596	0.36591	0.99218	0.013893	0.49773	0.23726	0.18983	0.62863	0.63092	0.9087	0.12299	0.32855	0.58414	0.34302	0.81138	0.83029	0.69494	0.75518	0.62326	0.75902	0.67174	0.12955	0.43849
Irbesartan	0.64183	0.60961	0.97903	0.86107	0.86804	0.7574	0.26209	0.60189	0.70975	0.86957	0.38425	0.27481	0.65364	0.77703	0.70625	0.83445	0.63793	0.97702	0.68913	0.86925	0.43667	0.782	0.60076	0.83265	0.85951	0.56512	0.73042	0.4705	0.97951	0.72571	0.71252	0.91357	0.81321	0.4015	0.9864	0.4103	0.78828	0.95556	0.065432	0.65694	0.77224	0.33681	0.93542	0.77282	0.822	0.43537	0.59564	0.56096	0.51346
alpha-Hydroxyhippu	0.42022	0.16816	0.24742	0.96781	0.29209	0.5449	0.37233	0.64085	0.52444	0.57281	0.357	0.0041991	0.31019	0.69687	0.40798	0.18422	0.66904	0.64029	0.95217	0.55916	0.34856	0.73365	0.7688	0.79945	0.34528	0.12432	0.40975	0.42797	0.87266	0.35227	0.23856	0.051593	0.00017244	0.14068	0.53814	0.7958	0.37345	0.52184	0.095603	0.77409	0.26561	0.22099	0.073609	0.99291	0.85253	0.66515	0.64035	0.58197	0.039436
Salicylic acid	0.50116	0.26501	0.21334	0.97758	0.23063	0.45396	0.4089	0.5827	0.4337	0.35934	0.26714	0.0038258	0.30542	0.7731	0.45207	0.1692	0.84115	0.48793	0.96488	0.42137	0.36453	0.62489	0.73028	0.53891	0.3443	0.12073	0.46751	0.51196	0.9346	0.661	0.54027	0.21237	0.00032738	0.64792	0.84747	0.60402	0.41524	0.84945	0.1175	0.78802	0.34749	0.38832	0.12068	0.97392	0.86164	0.66739	0.61257	0.59591	0.039331
LPC (18:2)	0.35623	0.32487	0.38579	0.85217	0.33048	0.99872	0.15366	0.84953	0.95159	0.14832	0.13429	0.45251	0.05515	0.001946	0.11812	0.54826	0.3845	0.49539	0.36121	0.67099	0.42887	0.0010164	3.6789e-06	0.26958	4.0322e-05	0.91927	0.2295	0.30224	0.62602	0.4918	0.26145	0.31851	0.35864	0.097496	0.19481	0.089104	0.90128	0.020276	0.47536	0.0084978	0.38828	0.49047	0.49485	0.82504	0.93296	0.49006	0.41458	0.22738	0.89451
PC (16:0/20:4)	0.59027	0.29671	0.13664	0.18164	0.21751	0.039139	0.028735	0.13875	0.077909	0.27587	0.44657	0.14664	0.076855	0.010822	0.33599	0.18855	0.55998	0.024508	0.005019	0.32479	0.54282	0.020268	0.19871	0.050155	0.52515	0.89189	0.018295	0.4389	0.59187	0.23221	0.07743	0.072387	0.61699	0.84353	0.88079	0.46061	0.84097	0.72896	0.178	0.065389	0.93502	0.18832	0.52209	0.78071	0.97861	0.014364	0.06272	0.015081	0.98397
Naproxen	0.4018	0.26653	0.29973	0.3745	0.51381	0.49845	0.32688	0.47914	0.30457	0.34992	0.44691	0.28407	0.63779	0.59562	0.76818	0.4332	0.73068	0.12385	0.17329	0.43823	0.25015	0.3189	0.8365	0.45934	0.85207	0.3129	0.78853	0.88334	0.4608	0.89312	0.46622	0.55676	0.48582	0.44419	0.55916	0.55508	0.96662	0.83577	0.39533	0.8612	0.6007	0.99829	0.68789	0.87914	0.90609	0.69615	0.72173	0.75399	0.56849
Benzenesulfonic ac	0.060176	2.3498e-05	8.6607e-05	0.0011713	0.90171	0.018887	0.065967	0.77476	0.3604	0.33555	0.59331	0.38015	0.38737	0.095812	0.78834	0.55391	0.01776	0.98148	0.48109	0.018753	0.74214	0.2402	0.10795	0.41217	0.10636	0.092531	0.89665	0.21778	0.92563	0.36727	0.0037609	0.0057961	0.008071	0.0029043	0.00086351	0.13072	0.00020411	0.9121	0.62237	0.64512	0.62343	0.53634	0.064703	0.68754	0.64605	0.28881	0.16493	0.414	0.55973
Dodecyl sulfate	0.25682	0.26183	0.53907	0.97608	0.63205	0.59513	0.543	0.96778	0.00015444	0.050447	0.1569	0.00053464	0.96735	0.57935	0.76208	0.11279	0.43015	0.034012	0.56461	0.06537	0.19632	0.41844	0.072244	0.15887	0.0023912	0.33047	0.13643	0.85435	0.70129	0.51187	0.90417	0.57781	0.98143	0.22821	0.032023	0.18931	0.0024091	0.037393	0.16824	0.61882	0.61938	0.55732	0.34569	0.69297	0.72381	0.18905	0.45744	0.3848	0.23763
Tetradecylsulfate	0.040947	0.56752	0.71309	0.4376	0.87836	0.65129	0.63127	0.46089	0.089993	0.34537	0.36686	0.10604	0.32171	0.60265	0.063168	0.002809	0.095633	0.22339	0.20529	0.10342	0.17889	0.51113	0.11179	0.10966	0.072437	0.73927	0.97142	0.064667	0.18582	0.057088	0.18383	0.099188	0.3795	0.23593	0.069621	0.97762	0.0089603	0.048691	0.022197	0.84049	0.26	0.026867	0.13474	0.4011	0.55645	0.77882	0.065906	0.67159	0.60376
Hypoxanthine	0.48878	0.43971	0.015407	0.36217	0.40749	0.97971	0.47431	0.37344	0.77128	0.086387	0.00023214	0.066247	0.068816	0.69984	0.049135	0.039166	0.099444	0.76132	0.00092065	0.029975	0.057292	0.00038419	0.46165	0.022693	0.060275	0.15362	0.45794	0.0031191	0.82896	0.050822	0.17886	0.040017	0.65426	0.062468	0.08217	0.10239	0.625	0.029691	0.35997	0.49246	0.01261	0.0012002	0.011222	0.789	0.5902	0.60262	0.64001	0.15197	0.44878
N-acetyltryptophan	0.79399	0.093673	0.98894	0.74458	0.6596	0.29405	0.3579	0.33274	0.45545	0.2275	0.14105	0.46462	0.21128	0.64254	0.41693	0.36317	0.99358	0.91755	0.20342	0.49002	0.16038	0.80891	0.30063	0.23666	0.85684	0.69151	0.60037	0.28043	0.67934	0.25108	0.16175	0.3602	0.3028	0.45665	0.83763	0.37445	0.041714	0.63246	0.66156	0.74531	0.50946	0.64167	0.75655	0.80675	0.99359	0.0045635	0.95793	0.0087758	0.33182
Propofol .beta.-D-	0.47714	0.52575	0.063478	0.28892	0.49365	0.26713	0.00011493	0.49795	0.036396	0.010893	0.0023418	0.0027168	6.7724e-13	0.18436	0.0082909	0.14045	0.34641	0.64605	0.071513	0.19701	0.24497	0.01398	0.68543	0.0028439	0.013462	0.53407	0.96127	0.58839	0.52253	0.49727	0.093552	0.15279	0.76978	0.4854	0.45156	0.028781	0.15586	0.17068	0.25409	0.56503	0.018864	0.0056817	0.88941	0.69313	0.70486	0.011166	0.55538	0.17302	0.80117
[truncated: 37 more columns]

## Sheet: Supplementary Table S7
Metabolite name	Cluster 1	Cluster 2	Cluster 3	Cluster 4	Cluster 5	Cluster 6	Cluster 7	Cluster 8
(3-Carboxypropyl)trimethylammonium cation	0.0230081	0.00577919	0.0608964	0.00481268	0.00754227	0.882124	0.00554696	0.0102904
1(2H)-Pyrimidineacetamide, N-[(1S,3S,4S)-4-[[2-(2,6-dimethylphenoxy)acetyl]amino]-3-hydroxy-5-phenyl-1-(phenylmethyl)pentyl]tetrahydro-4-hydroxy-.alpha.-(1-methylethyl)-2-oxo-, (.alpha.S)-	0.0229575	0.00371692	0.0219082	0.00333412	0.00470024	0.931124	0.00335545	0.00890302
1,2-Diamino-2-methylpropane	0.058018	0.0790859	0.16466	0.0733656	0.258684	0.0808839	0.240656	0.0446473
1,2-Dilinoleoyl-sn-glycero-3-phosphocholine	0.0116124	0.00838811	0.906251	0.00577768	0.0117637	0.0383917	0.0106683	0.00714675
1,2-Dipalmitoyl-sn-glycero-O-ethyl-3-phosphatidylcholine cation	0.0330623	0.0285505	0.0313298	0.0919354	0.697364	0.027176	0.0620026	0.0285791
1,5-Pentanediamine	0.240021	0.0124663	0.0163386	0.0231122	0.0168343	0.0343703	0.0102452	0.646612
1'-Hydroxymidazolam .beta.-D-glucuronide	0.0193325	0.00471494	0.0464336	0.0039335	0.00607608	0.906436	0.00448223	0.00859098
1-Methyladenosine	0.196498	0.0158191	0.0768469	0.0176055	0.0275849	0.601393	0.0154979	0.0487552
2,2'-Methylene-bis(6-tert-butyl-4 methylphenol)	0.0598347	0.0886564	0.478794	0.0361797	0.0473368	0.165992	0.0763804	0.0468251
2-dodecoxyethyl hydrogen sulfate	0.931143	0.00316724	0.00712683	0.00508715	0.00620676	0.0197084	0.00300549	0.0245552
2-Furanpropanoic acid, 3-carboxy-4-methyl-5-propyl-	0.0209433	0.473745	0.0319785	0.0541804	0.0326342	0.0238422	0.338302	0.0243745
2-Hydroxybenzothiazole	0.0549748	0.0131647	0.0113885	0.02023	0.010522	0.0206235	0.00880544	0.860291
2-Hydroxypalmitic acid	0.0877044	0.0400534	0.400621	0.0415337	0.138383	0.184826	0.0599901	0.0468882
2-Hydroxyphenylacetic acid	0.204553	0.0429537	0.0648306	0.143827	0.265012	0.0870317	0.0545367	0.137256
2-Lysophosphatidylcholine	0.0285677	0.00421037	0.0243776	0.00388876	0.00555918	0.919075	0.00384556	0.0104758
2-Mercaptobenzothiazole	0.0322331	0.00681487	0.00607338	0.0114763	0.0059464	0.0109933	0.00473204	0.921731
2-Methylbutyryl-L-carnitine	0.44531	0.028764	0.0755662	0.053223	0.105574	0.146095	0.0328482	0.11262
3,5,9-Trioxa-4-phosphatetracosan-1-aminium, 7-(acetyloxy)-24-carboxy-4-hydroxy-N,N,N-trimethyl-, inner salt, 4-oxide, (R)-	0.0226333	0.0127168	0.823991	0.00990456	0.0218048	0.0798487	0.0162605	0.0128402
3,5-Di-tert-butyl-2-hydroxybenzaldehyde	0.0855734	0.147304	0.291029	0.0507521	0.0533962	0.205803	0.0905175	0.0756244
3-Dehydroepiandrosterone sulfate	0.157397	0.0463566	0.0572769	0.206676	0.266557	0.0725016	0.0595138	0.133722
3-Hydroxybenzaldehyde	0.0654419	0.00775076	0.00820681	0.0163707	0.00946903	0.0152095	0.0061481	0.871403
3-Hydroxybutyric acid	0.507271	0.0259546	0.0468165	0.0593392	0.0761933	0.087639	0.0273674	0.169419
3-Hydroxybutyrylcarnitine	0.801999	0.00735328	0.0127652	0.0122186	0.0115827	0.031898	0.00642199	0.115761
3-Hydroxyoctadecanoic acid	0.5073	0.0171404	0.0599773	0.0218242	0.0319713	0.272359	0.0166159	0.0728123
3-Hydroxyphenylacetic acid	0.516922	0.0191868	0.0328685	0.0247867	0.0218841	0.0939786	0.0150229	0.27535
4-(decan-4-yl)benzenesulfonic acid	0.776583	0.00966804	0.02247	0.0126194	0.0138792	0.0808161	0.00834778	0.0756169
4-(undecan-5-yl)benzene-1-sulfonic acid	0.928024	0.00308114	0.00596119	0.00512518	0.00543915	0.0154252	0.0028058	0.0341378
4-Acetamidoantipyrin	0.119474	0.0144425	0.0919666	0.01544	0.0266812	0.680966	0.014795	0.0362353
4-Acetamidobutanoate	0.0962169	0.300205	0.121226	0.0763142	0.0526542	0.131851	0.0986176	0.122915
4-Formylaminoantipyrine	0.0830256	0.0159275	0.155145	0.0158068	0.0298536	0.651892	0.0170978	0.0312516
4-Hydroxyquinoline	0.111988	0.0811997	0.0418187	0.234859	0.0568651	0.0573752	0.0540957	0.361799
4-Trifluoromethylphenol	0.0094767	0.00131069	0.00132954	0.00244751	0.00138596	0.00249943	0.000982922	0.980567
5.alpha.-Androstan-3.beta.-ol-17-one sulfate	0.0674792	0.0494925	0.158751	0.0619902	0.423035	0.090031	0.104561	0.0446596
5.alpha.-Pregnan-3.alpha.,17-diol-20-one 3-sulfate	0.637302	0.0164881	0.0486497	0.0252255	0.0398975	0.138331	0.0169937	0.0771133
5-Androsten-3.beta.,17.beta.-diol-3-sulfate	0.13663	0.0412667	0.0589949	0.151105	0.383522	0.071075	0.0573449	0.100062
5S-Hydroxy-6E,8Z,11Z-eicosatrienoic acid	0.0665483	0.0466554	0.457715	0.041655	0.131429	0.137014	0.0781041	0.0408784
7H-Purine-7-acetamide, 1,2,3,6-tetrahydro-1,3-dimethyl-N-[4-(1-methylethyl)phenyl]-2,6-dioxo-	0.0252154	0.224482	0.0337976	0.093552	0.0487282	0.0262039	0.518555	0.0294659
ACar 20:4	0.0183366	0.240703	0.03188	0.0430693	0.0320019	0.0219549	0.592004	0.0200502
Acetaminophen sulfate	0.0759852	0.0309763	0.0875389	0.054318	0.579035	0.0753864	0.0526814	0.0440789
Acetyl-L-carnitine	0.310931	0.0252304	0.114502	0.0331245	0.0645533	0.349137	0.027596	0.0749263
Adipoyl-L-carnitine	0.0849571	0.0103157	0.0115952	0.0148672	0.00962222	0.0243293	0.00736055	0.836953
alpha-Hydroxyhippuric acid	0.00356009	0.955368	0.00497437	0.00701167	0.00382966	0.0041098	0.0166269	0.00451999
alpha-linolenic acid	0.0438189	0.0144714	0.140674	0.0106562	0.0151982	0.73944	0.0129445	0.0227966
Azithromycin	0.024358	0.00361992	0.0228909	0.00339989	0.00507902	0.928522	0.00339701	0.00873368
Benzenesulfonic acid	0.0229165	0.0434049	0.0153658	0.791226	0.0337994	0.0160761	0.0423318	0.0348798
Benzylamine	0.100554	0.0421686	0.0287479	0.0637677	0.0277286	0.0468525	0.026008	0.664173
Bilirubin	0.00602961	0.00383249	0.948651	0.00256971	0.00465827	0.026337	0.00430904	0.00361322
Bis(2-ethylhexyl) adipate	0.0397755	0.00642399	0.00616672	0.0134544	0.00703744	0.0110332	0.00489628	0.911213
Caffeine	0.0312599	0.059229	0.0252864	0.649938	0.0784689	0.023976	0.0928206	0.0390215
Carbamazepine	0.0925296	0.282699	0.0638608	0.150891	0.0555294	0.0762627	0.094058	0.18417
Carbamazepine-10,11-epoxide	0.0927568	0.281544	0.0638855	0.151017	0.0555638	0.0763638	0.0939318	0.184937
Carebastine	0.0044545	0.942599	0.00598616	0.00951936	0.00492256	0.00500137	0.0217881	0.00572937
Catechol	0.0755813	0.0269464	0.0477072	0.0738503	0.633408	0.0508004	0.0423504	0.0493558
Chenodeoxycholic acid 24-acyl-.beta.-D-glucuronide	0.28034	0.0137786	0.0190442	0.0213621	0.0162312	0.0440536	0.0107952	0.594395
Choline cation	0.0461161	0.295177	0.13896	0.0570256	0.0603836	0.0736572	0.284206	0.0444754
Citric acid	0.122451	0.0510642	0.0345358	0.165594	0.0499873	0.0508533	0.0384516	0.487063
Clozapine	0.00451783	0.00300732	0.9626	0.0020358	0.00385178	0.0177225	0.00353425	0.00273028
Creatine	0.0318401	0.00845351	0.103409	0.00704007	0.011413	0.815152	0.00830155	0.0143915
Creatinine	0.130263	0.183503	0.132742	0.0736782	0.0535871	0.180234	0.0799667	0.166026
Decanoyl-L-carnitine	0.120714	0.048039	0.0508457	0.283206	0.255383	0.0610092	0.0630883	0.117715
D-Glucose	0.127123	0.0669679	0.185859	0.0389319	0.0403624	0.397855	0.0449984	0.0979019
Di(3-methyl-4-octyl) phthalate	0.0416961	0.520603	0.0397367	0.132901	0.0426455	0.0384808	0.120717	0.06322
Diethylene glycol	0.0562787	0.00535184	0.00621517	0.00862726	0.00564529	0.0129305	0.00400776	0.900943
DL-Octopamine	0.809502	0.00841977	0.0155257	0.0155464	0.0166575	0.0361161	0.0079237	0.0903089
Dodecyl sulfate	0.0544605	0.0449735	0.540517	0.0353484	0.0955108	0.120246	0.0740435	0.0348996
D-Pyroglutamic acid	0.0796833	0.00640902	0.00770351	0.010728	0.00720707	0.0161392	0.00491986	0.86721
Dulcitol	0.0233058	0.00442519	0.0268532	0.00377746	0.00521326	0.92262	0.00391994	0.00988524
Ethylhexadecyldimethylammonium cation	0.0651037	0.256773	0.221747	0.0576259	0.0594351	0.122771	0.155024	0.0615201
FA 18:1+1O	0.672314	0.0115301	0.0196413	0.0171323	0.0154428	0.0522327	0.0095336	0.202174
Fluconazole	0.00816837	0.00635023	0.931955	0.00396016	0.00709895	0.0299671	0.00730845	0.00519162
Glycerophosphocholine	0.0547926	0.145224	0.276627	0.055485	0.0833612	0.10078	0.237767	0.0459627
Glycocholic acid	0.713099	0.0125366	0.0268692	0.0161053	0.0166076	0.0920533	0.0104828	0.112246
Glycodeoxycholic acid	0.0106171	0.00146383	0.00148548	0.00275045	0.00155615	0.00278899	0.00110011	0.978238
Glycoursodeoxycholic acid	0.463224	0.0140932	0.021279	0.022029	0.0180684	0.0515156	0.0114149	0.398376
Hexanoyl-L-Carnitine	0.513938	0.0252798	0.0444279	0.0581169	0.0709947	0.0836675	0.0263159	0.17726
Hippuric acid	0.0635729	0.179513	0.305769	0.0525503	0.062633	0.131926	0.148434	0.0556014
Hydroxychloroquine	0.130165	0.0135109	0.0573932	0.0131445	0.0172724	0.714204	0.0118662	0.0424436
Hypoxanthine	0.0395512	0.154744	0.0414597	0.291167	0.0899673	0.0355019	0.299541	0.048068
Indoxyl sulfate	0.149987	0.127162	0.0770321	0.0871326	0.0485405	0.121113	0.06029	0.328742
Inosine	0.0546942	0.0851777	0.154152	0.0735909	0.225019	0.0759869	0.288037	0.0433434
Irbesartan	0.0413721	0.0931056	0.050674	0.18532	0.183563	0.03934	0.364332	0.042293
Kelevan	0.101688	0.0159166	0.125751	0.0165485	0.0306566	0.65777	0.0168879	0.0347816
Kynurenic acid	0.405777	0.0145252	0.0214105	0.0224636	0.0180255	0.0513921	0.0116203	0.454786
Lacosamide	0.108119	0.0509621	0.0330255	0.0745465	0.0316441	0.0528658	0.030648	0.618189
Laudanosine	0.348835	0.0217892	0.0663727	0.0229146	0.0269122	0.397304	0.0183501	0.0975229
Lauroylcarnitine	0.0631905	0.0403224	0.0293283	0.599379	0.101745	0.0342668	0.04787	0.0838982
L-Carnitine	0.029039	0.0131944	0.753738	0.0104636	0.0211333	0.141582	0.015433	0.015417
lenticin	0.0440745	0.0615402	0.0586136	0.120438	0.429905	0.0433017	0.202868	0.039259
Levetiracetam	0.00951338	0.00135271	0.00136021	0.00252903	0.00142004	0.0025466	0.00101166	0.980266
Levofloxacin	0.963739	0.00162963	0.00361854	0.00252627	0.00295543	0.0104564	0.00150909	0.0135653
Linezolid	0.0205467	0.00507867	0.0510853	0.00422664	0.00654909	0.898505	0.00483765	0.00917046
Linoleic acid	0.0642385	0.0115826	0.0559427	0.00979434	0.0125568	0.807815	0.00978904	0.0282814
Linoleoylcarnitine	0.012328	0.820317	0.0158888	0.031827	0.0151077	0.0132642	0.0753747	0.0158923
L-Isoleucine	0.0619457	0.0451332	0.0356368	0.496439	0.188545	0.0381667	0.065192	0.0689413
L-Isoleucine, methyl ester	0.0395415	0.00828751	0.0846913	0.00758147	0.0129379	0.822701	0.00840194	0.0158577
L-Leucine	0.0754412	0.157179	0.315815	0.0503011	0.0555406	0.175349	0.104359	0.0660159
L-Methionine	0.0712834	0.0218512	0.0167164	0.039506	0.0175365	0.027983	0.0147164	0.790407
L-NG-Monomethylarginine	0.0226904	0.583749	0.0431822	0.0403805	0.0303964	0.029512	0.225041	0.0250478
Lopinavir	0.0452643	0.0155332	0.293047	0.0121051	0.0200639	0.575952	0.0155482	0.0224867
LPC (0:0/18:2(omega-6))	0.0230253	0.27137	0.0468388	0.0440091	0.0379777	0.0298815	0.522728	0.0241699
LPC (14:0)	0.0171153	0.737964	0.0306972	0.0296398	0.0208099	0.0220282	0.122247	0.0194986
LPC (16:0)	0.0432154	0.0490465	0.608905	0.0300091	0.0621937	0.101903	0.0746532	0.0300744
LPC (16:1)	0.150579	0.0591698	0.149309	0.0384235	0.0386873	0.409799	0.0400698	0.113962
LPC (17:0)	0.0505603	0.227061	0.18243	0.0578708	0.0692007	0.0854753	0.281028	0.0463742
LPC (18:1)	0.0884978	0.0483	0.257388	0.0564949	0.274821	0.138508	0.0842138	0.051776
LPC (18:2)	0.015808	0.0820431	0.0231652	0.0546759	0.040082	0.0168459	0.750334	0.0170455
LPC (18:3)	0.040963	0.0191814	0.543551	0.0133237	0.02138	0.319764	0.0189302	0.0229062
LPC (20:2)	0.0427657	0.0555453	0.0548866	0.116061	0.480748	0.0412528	0.170959	0.0377817
LPC (22:6)	0.0404847	0.128657	0.0406376	0.351186	0.0998276	0.0352955	0.255092	0.0488201
LPC (o-16:0)	0.0552463	0.112044	0.402647	0.0465381	0.0720067	0.116409	0.151009	0.0440995
LPC (p-18:0)	0.0218132	0.0105228	0.803243	0.00787959	0.0148442	0.117985	0.0117985	0.0119139
LPE (16:0)	0.260914	0.016651	0.0668956	0.0182844	0.0254484	0.536247	0.0153796	0.0601801
LPE (18:1)	0.0921676	0.0552025	0.264232	0.0310935	0.0365876	0.41507	0.041079	0.064568
LPE (18:2)	0.11392	0.107708	0.225468	0.0488577	0.0483722	0.290742	0.0650782	0.0998543
LPE (20:4)	0.105066	0.0341234	0.366146	0.0364778	0.104166	0.259298	0.0455965	0.0491267
LPE (22:6)	0.901025	0.00443617	0.0109761	0.00660566	0.00833566	0.0342602	0.00418485	0.0301769
L-Phenylalanine	0.0552439	0.0516125	0.0406587	0.370483	0.294034	0.0393747	0.0917193	0.0568739
L-Propionylcarnitine	0.0358707	0.0152009	0.688057	0.0122812	0.024657	0.187762	0.0175796	0.018591
L-Tryptophanamide	0.25504	0.0236411	0.120516	0.0292284	0.0559241	0.424135	0.0255754	0.0659401
L-Tyrosine	0.792575	0.00957488	0.018202	0.0179175	0.0201918	0.0418276	0.00919915	0.0905123
L-Valine	0.060312	0.0774049	0.182408	0.0713936	0.257309	0.0863918	0.219284	0.0454975
Mepivacaine	0.0262733	0.0125667	0.744885	0.0091458	0.0162679	0.162938	0.0134833	0.01444
Methylsuccinic acid	0.0199218	0.0129355	0.822479	0.00814079	0.0133357	0.0976499	0.0133026	0.012235
Metoclopramide	0.242426	0.0140601	0.0190172	0.0210979	0.0157394	0.0439458	0.010806	0.632908
Metolcarb	0.0274978	0.041084	0.0204877	0.721777	0.0724284	0.020017	0.0626826	0.0340252
Midazolam	0.502916	0.0211796	0.0523544	0.0238504	0.0257182	0.226423	0.0174132	0.130145
Miltefosine	0.0263017	0.17633	0.0639761	0.0441724	0.0474151	0.0364338	0.579554	0.0258164
Myclobutanil	0.0103589	0.00144628	0.00146204	0.00271587	0.00153119	0.00274078	0.00108522	0.97866
N4-Acetyl-Sulfamethoxazole	0.0101894	0.00142767	0.00144173	0.00267882	0.00150907	0.00270197	0.00107058	0.978981
N-acetyltryptophan	0.0190832	0.00981081	0.823659	0.00701097	0.0125874	0.106455	0.0106716	0.0107224
Naproxen	0.00437671	0.944021	0.00588072	0.00928191	0.0048076	0.00491945	0.0210783	0.00563387
Nervonic acid	0.787036	0.0101614	0.025081	0.0167143	0.02335	0.0662031	0.0101709	0.0612836
Nicotinamide riboside cation	0.0419683	0.0808766	0.0592671	0.129783	0.244904	0.0426614	0.360992	0.0395478
N-Methyl-2-pyrrolidone	0.0727885	0.0819459	0.412162	0.0361998	0.04416	0.234159	0.0624578	0.0561271
n-Octadecylamine	0.0615565	0.0337857	0.387977	0.0207235	0.0285407	0.399879	0.029251	0.0382867
Norclozapine	0.00450768	0.00300512	0.962679	0.00203249	0.00384284	0.0176767	0.00353048	0.00272557
Nordiazepam	0.0136008	0.00914714	0.0166728	0.0182435	0.90018	0.0130593	0.019338	0.00975833
O-Benzyl-L-serine	0.115115	0.199346	0.0677825	0.132685	0.0546836	0.0893869	0.0792136	0.261787
Octadecanedioic acid	0.949257	0.00219034	0.00434452	0.00355731	0.00382214	0.0115813	0.00199017	0.0232575
Octanoyl-L-Carnitine	0.0150081	0.0228931	0.0103759	0.860822	0.0307501	0.01053	0.0294659	0.020155
Ofloxacin N-oxide	0.575542	0.0176408	0.0319886	0.0227083	0.0208471	0.0957447	0.0140333	0.221496
Oleoyl-L-Carnitine	0.0726998	0.0550732	0.0305226	0.548164	0.0623997	0.0381226	0.0482172	0.144801
Omeprazole	0.0409005	0.00640417	0.00621066	0.0134462	0.00710255	0.0111494	0.00490362	0.909883
Omeprazole sulfide	0.0118983	0.00862796	0.0118767	0.0228167	0.907149	0.010121	0.018129	0.00938151
Omeprazole sulfone	0.00738686	0.00444758	0.00784463	0.00988152	0.949764	0.0065873	0.00882282	0.00526556
Palmitic acid	0.902894	0.00446162	0.00921178	0.00764292	0.00891006	0.0233602	0.00423507	0.0392845
Palmitoleic acid	0.358315	0.019967	0.0641887	0.0215498	0.0263459	0.404918	0.0172556	0.0874595
Palmitoyleicosapentaenoyl phosphatidylcholine	0.147114	0.0168843	0.0200261	0.0226902	0.015437	0.0439743	0.0119721	0.721902
Palmitoyl-L-carnitine	0.0204469	0.0358351	0.0132963	0.82021	0.0297034	0.0140678	0.0350289	0.0314114
Para-cresol	0.121742	0.104022	0.0502294	0.129132	0.0479824	0.072649	0.0547017	0.419542
PC (16:0/18:1)	0.0537352	0.0587519	0.49815	0.0402164	0.0965605	0.11315	0.102288	0.0371481
PC (16:0/18:2)	0.248743	0.0170674	0.0230761	0.023829	0.0177931	0.0545004	0.0127795	0.602211
PC (16:0/18:2n6)	0.100741	0.302144	0.09566	0.089918	0.0523805	0.113247	0.0932268	0.152683
PC (16:0/20:4)	0.00829033	0.0397718	0.0167555	0.01798	0.0205036	0.0102844	0.87827	0.00814394
PC (16:0/22:6)	0.0243801	0.0154179	0.020211	0.0494576	0.823151	0.0187	0.0291762	0.0195063
PC (16:0e)	0.0700473	0.0481037	0.0290174	0.577821	0.0660601	0.0360514	0.0453735	0.127525
PC (18:0/20:0)	0.104413	0.0483035	0.040456	0.431471	0.133773	0.0502348	0.0553465	0.136002
PC (18:1/14:0)	0.0093692	0.00689445	0.0104926	0.0157048	0.926881	0.00850226	0.0150072	0.00714853
PC (18:1/16:1)	0.0952718	0.0390432	0.379411	0.0416654	0.13719	0.20153	0.0568944	0.0489943
PC (18:1e)	0.131794	0.0368951	0.062591	0.109611	0.447917	0.074189	0.0528633	0.0841397
PC (18:2e)	0.0532707	0.274877	0.179904	0.0579396	0.0628822	0.0913255	0.229504	0.0502964
PC (18:3/18:3)	0.0252397	0.0145764	0.0311456	0.0275345	0.831152	0.0246751	0.0287054	0.0169708
PC (20:4e)	0.00914355	0.0502047	0.014548	0.0274839	0.0227002	0.010159	0.856107	0.00965363
PC (20:5e)	0.00667447	0.0400475	0.0111211	0.0185542	0.0157987	0.00760723	0.893188	0.00700883
PC (o-16:0/18:1)	0.0689216	0.0396457	0.0432239	0.196725	0.480855	0.0446942	0.0644462	0.0614879
PC (o-16:0/20:5)	0.120566	0.0688837	0.0415261	0.0871775	0.0374702	0.0653052	0.038902	0.54017
PC (o-16:0/22:6)	0.190325	0.0781397	0.119425	0.0522696	0.0443188	0.272483	0.0474612	0.195579
PC (p-16:0/0:0)	0.0560453	0.105919	0.313573	0.0552132	0.105216	0.102416	0.217512	0.0441046
PC (p-18:0/22:6)	0.0888668	0.0720096	0.0366913	0.428631	0.0633572	0.0469543	0.0556862	0.207803
PE (p-18:0/22:6)	0.0267468	0.0759172	0.0418753	0.0800468	0.103415	0.0288556	0.616951	0.026192
Phenylacetyl-L-glutamine	0.339993	0.0334037	0.0531543	0.0361684	0.0301547	0.149241	0.0239697	0.333916
Phosphoric acid	0.102639	0.0152574	0.0151556	0.0366738	0.0193232	0.0265358	0.0123106	0.772105
Piperine	0.00481006	0.933824	0.00664917	0.0105166	0.0055665	0.00543955	0.0271146	0.00607983
Propofol .beta.-D-glucuronide	0.0454392	0.0168598	0.392129	0.0129386	0.021828	0.470547	0.0171344	0.0231239
Quinolin-6-ol	0.102217	0.237633	0.158308	0.068661	0.0543933	0.167002	0.0964999	0.115286
R-(-)-O-Desmethylvenlafaxine	0.0375329	0.635497	0.0382979	0.0764527	0.0320158	0.037578	0.0860902	0.0565352
Ritonavir	0.154032	0.0153781	0.0618204	0.0149937	0.0192776	0.670877	0.0133538	0.0502671
Salicylic acid	0.00425855	0.944969	0.00631535	0.00801827	0.00466391	0.00506453	0.0214429	0.0052676
SM (d18:1/18:0)	0.128413	0.0403086	0.155271	0.062151	0.344659	0.143165	0.0616887	0.0643426
SM (d18:1/18:1)	0.035278	0.0809195	0.0554512	0.0988724	0.167425	0.037915	0.490818	0.033321
SM d34:1	0.0448259	0.0914227	0.0490474	0.256164	0.195128	0.04017	0.276091	0.0471504
S-Methyl-3-thioacetaminophen	0.109507	0.0320942	0.0676741	0.0758665	0.528542	0.0747718	0.048495	0.0630491
Stachydrine	0.0325575	0.0448726	0.0182598	0.75091	0.0375691	0.0205991	0.0390975	0.0561341
Stearamide	0.11764	0.0107453	0.0130143	0.0158936	0.0108635	0.0283271	0.00792375	0.795593
Sulfamethoxazole	0.0101547	0.00142005	0.00143494	0.00266378	0.00150158	0.00269017	0.00106502	0.97907
Taurocholic acid	0.397138	0.0145205	0.021312	0.0224717	0.017967	0.0510184	0.0116027	0.46397
Taurodeoxycholic acid	0.0105659	0.00139461	0.00143509	0.00260553	0.00149538	0.0027145	0.00105141	0.978738
Telmisartan	0.0352518	0.00345183	0.00392572	0.00586681	0.00374625	0.00796812	0.00261292	0.937177
Tetradecylsulfate	0.00816788	0.00499293	0.00759887	0.0131302	0.94354	0.00672566	0.0097148	0.00612955
Tetramethylthiuram disulfide	0.101319	0.282837	0.0752796	0.116295	0.0536158	0.0923513	0.090308	0.187995
Theophylline	0.0434979	0.274008	0.0416624	0.276091	0.064903	0.0382889	0.20132	0.0602292
Tiapride	0.0101776	0.00142567	0.00143983	0.00267487	0.00150698	0.00269856	0.00106909	0.979007
Tramadol	0.100277	0.0223916	0.0193196	0.0575256	0.0253269	0.0318499	0.0174254	0.725884
Trans-Vaccenic acid	0.497213	0.0185139	0.0663442	0.0245044	0.0383993	0.261797	0.0185699	0.0746578
Triethylene glycol	0.0908007	0.00687106	0.00830533	0.0120667	0.00812177	0.0171908	0.00537454	0.851269
Trimethoprim	0.0101785	0.00142595	0.00144007	0.00267543	0.00150725	0.00269896	0.00106929	0.979005
Trimethylamine N-oxide	0.112133	0.210239	0.155862	0.0691568	0.0542852	0.180377	0.0895827	0.128365
Tryptophan	0.0160048	0.0845921	0.0362262	0.0301728	0.0348255	0.0210675	0.761563	0.015548
Urea	0.605342	0.014807	0.0474046	0.0192581	0.0269057	0.20186	0.0141262	0.0702971
Uric acid	0.0599637	0.116559	0.424299	0.0428721	0.0565182	0.143063	0.107967	0.0487578
Urobilin	0.460506	0.0151622	0.0231975	0.0225587	0.0186025	0.0578452	0.0121007	0.390027
Valsartan	0.0463841	0.042245	0.0843837	0.0608488	0.571912	0.0536999	0.106457	0.0340688
Xanthine	0.414374	0.0303991	0.046177	0.0798587	0.0825365	0.081104	0.0313218	0.234228

## Sheet: Supplementary Table S8
Cluster 1	Cluster 2	Cluster 3	Cluster 4	Cluster 5	Cluster 6	Cluster 7	Cluster 8
2-dodecoxyethyl hydrogen sulfate	alpha-Hydroxyhippuric acid	1,2-Dilinoleoyl-sn-glycero-3-phosphocholine	Benzenesulfonic acid	Nordiazepam	(3-Carboxypropyl)trimethylammonium cation	LPC (18:2)	2-Hydroxybenzothiazole
3-Hydroxybutyrylcarnitine	Carebastine	3,5,9-Trioxa-4-phosphatetracosan-1-aminium, 7-(acetyloxy)-24-carboxy-4-hydroxy-N,N,N-trimethyl-, inner salt, 4-oxide, (R)-	Metolcarb	Omeprazole sulfide	1(2H)-Pyrimidineacetamide, N-[(1S,3S,4S)-4-[[2-(2,6-dimethylphenoxy)acetyl]amino]-3-hydroxy-5-phenyl-1-(phenylmethyl)pentyl]tetrahydro-4-hydroxy-.alpha.-(1-methylethyl)-2-oxo-, (.alpha.S)-	PC (16:0/20:4)	2-Mercaptobenzothiazole
4-(decan-4-yl)benzenesulfonic acid	Linoleoylcarnitine	Bilirubin	Octanoyl-L-Carnitine	Omeprazole sulfone	1'-Hydroxymidazolam .beta.-D-glucuronide	PC (20:4e)	3-Hydroxybenzaldehyde
4-(undecan-5-yl)benzene-1-sulfonic acid	LPC (14:0)	Clozapine	Palmitoyl-L-carnitine	PC (16:0/22:6)	2-Lysophosphatidylcholine	PC (20:5e)	4-Trifluoromethylphenol
DL-Octopamine	Naproxen	Fluconazole	Stachydrine	PC (18:1/14:0)	alpha-linolenic acid	Tryptophan	Adipoyl-L-carnitine
Glycocholic acid	Piperine	L-Carnitine		PC (18:3/18:3)	Azithromycin		Bis(2-ethylhexyl) adipate
Levofloxacin	Salicylic acid	LPC (p-18:0)		Tetradecylsulfate	Creatine		Diethylene glycol
LPE (22:6)		Mepivacaine			Dulcitol		D-Pyroglutamic acid
L-Tyrosine		Methylsuccinic acid			Hydroxychloroquine		Glycodeoxycholic acid
Nervonic acid		N-acetyltryptophan			Linezolid		Levetiracetam
Octadecanedioic acid		Norclozapine			Linoleic acid		L-Methionine
Palmitic acid					L-Isoleucine, methyl ester		Myclobutanil
							N4-Acetyl-Sulfamethoxazole
							Omeprazole
							Palmitoyleicosapentaenoyl phosphatidylcholine
							Phosphoric acid
							Stearamide
							Sulfamethoxazole
							Taurodeoxycholic acid
							Telmisartan
							Tiapride
							Tramadol
							Triethylene glycol
							Trimethoprim

## Sheet: Supplementary Table S9
Cluster name	Cluster size	p-values	FDR	Key compound	Altered metabolites	Increased	Decreased	Increased ratio	Altered Ratio
Unsaturated_lysophosphatidylcholines	11	0.011	0.21	LPE (22:6)	3	1	2	0.3	0.3
carnitine	13	0.015	0.21	Lauroylcarnitine	2	2	0	1	0.2
2-pyridinylmethylsulfinylbenzimidazoles	3	1	1	Omeprazole sulfide	0	0	0	#NUM!	0
amino acids, aromatic	4	1	1	L-Tryptophanamide	1	0	1	0	0.2
amino acids, branched-chain	3	1	1	L-Leucine	1	0	1	0	0.3
androstenols	3	1	1	5-Androsten-3.beta.,17.beta.-diol-3-sulfate	0	0	0	#NUM!	0
azoles	3	1	1	Creatinine	0	0	0	#NUM!	0
benzamides	3	1	1	Tiapride	0	0	0	#NUM!	0
benzenesulfonates	3	1	1	4-(undecan-5-yl)benzene-1-sulfonic acid	0	0	0	#NUM!	0
cholic acids	3	1	1	Glycodeoxycholic acid	0	0	0	#NUM!	0
dibenzazepines	4	1	1	Carbamazepine-10,11-epoxide	0	0	0	#NUM!	0
ethylene glycols	3	1	1	2-dodecoxyethyl hydrogen sulfate	0	0	0	#NUM!	0
hydroxyquinolines	3	1	1	Quinolin-6-ol	0	0	0	#NUM!	0
indoles	3	1	1	N-acetyltryptophan	0	0	0	#NUM!	0
lysophospholipids	3	1	1	LPE (16:0)	0	0	0	#NUM!	0
phenols	5	1	1	Para-cresol	1	0	1	0	0.2
phenylacetates	3	1	1	Salicylic acid	0	0	0	#NUM!	0
phospholipid ethers	5	1	1	PC (o-16:0/22:6)	0	0	0	#NUM!	0
pyrimidines	3	1	1	Trimethoprim	1	0	1	0	0.3
pyrrolidines	3	1	1	N-Methyl-2-pyrrolidone	1	0	1	0	0.3
Saturated_lysophosphatidylcholines	7	1	1	LPC (14:0)	1	0	1	0	0.1
Saturated_phosphatidylcholines	3	1	1	1,2-Dipalmitoyl-sn-glycero-O-ethyl-3-phosphatidylcholine cation	1	1	0	1	0.3
sphingomyelins	3	1	1	SM d34:1	0	0	0	#NUM!	0
thiazoles	3	1	1	2-Hydroxybenzothiazole	0	0	0	#NUM!	0
UnSaturated FA	5	1	1	Nervonic acid	0	0	0	#NUM!	0
Unsaturated_phosphatidylcholines	15	1	1	PC (18:1/16:1)	1	1	0	1	0.07
xanthines	4	1	1	Xanthine	1	1	0	1	0.2

## Sheet: Supplementary Table S10
Cluster name	Cluster size	p-values	FDR	Key compound	Altered metabolites	Increased	Decreased	Increased ratio	Altered Ratio
2-pyridinylmethylsulfinylbenzimidazoles	3	7.8e-07	2.1e-05	Omeprazole	3	3	0	1	1
UnSaturated FA	5	1.1e-05	0.00015	Linoleic acid	3	3	0	1	0.6
xanthines	4	0.0073	0.052	Theophylline	3	2	1	0.7	0.8
pyrimidines	3	0.0077	0.052	1(2H)-Pyrimidineacetamide, N-[(1S,3S,4S)-4-[[2-(2,6-dimethylphenoxy)acetyl]amino]-3-hydroxy-5-phenyl-1-(phenylmethyl)pentyl]tetrahydro-4-hydroxy-.alpha.-(1-methylethyl)-2-oxo-, (.alpha.S)-	2	2	0	1	0.7
androstenols	3	0.03	0.16	5.alpha.-Androstan-3.beta.-ol-17-one sulfate	2	0	2	0	0.7
hydroxyquinolines	3	0.055	0.25	Kynurenic acid	2	1	1	0.5	0.7
Unsaturated_lysophosphatidylcholines	11	0.15	0.58	LPE (22:6)	3	2	1	0.7	0.3
amino acids, aromatic	4	1	1	Tryptophan	0	0	0	#NUM!	0
amino acids, branched-chain	3	1	1	L-Isoleucine, methyl ester	0	0	0	#NUM!	0
azoles	3	1	1	Fluconazole	0	0	0	#NUM!	0
benzamides	3	1	1	Hippuric acid	1	0	1	0	0.3
benzenesulfonates	3	1	1	4-(undecan-5-yl)benzene-1-sulfonic acid	0	0	0	#NUM!	0
carnitine	13	1	1	Hexanoyl-L-Carnitine	0	0	0	#NUM!	0
cholic acids	3	1	1	Glycocholic acid	0	0	0	#NUM!	0
dibenzazepines	4	1	1	Clozapine	0	0	0	#NUM!	0
ethylene glycols	3	1	1	2-dodecoxyethyl hydrogen sulfate	1	1	0	1	0.3
indoles	3	1	1	Indoxyl sulfate	0	0	0	#NUM!	0
lysophospholipids	3	1	1	LPE (16:0)	1	1	0	1	0.3
phenols	5	1	1	Para-cresol	1	0	1	0	0.2
phenylacetates	3	1	1	3-Hydroxyphenylacetic acid	1	1	0	1	0.3
phospholipid ethers	5	1	1	PC (16:0e)	0	0	0	#NUM!	0
pyrrolidines	3	1	1	N-Methyl-2-pyrrolidone	1	0	1	0	0.3
Saturated_lysophosphatidylcholines	7	1	1	LPC (14:0)	1	0	1	0	0.1
Saturated_phosphatidylcholines	3	1	1	PC (18:0/20:0)	0	0	0	#NUM!	0
sphingomyelins	3	1	1	SM d34:1	0	0	0	#NUM!	0
thiazoles	3	1	1	Ritonavir	1	1	0	1	0.3
Unsaturated_phosphatidylcholines	15	1	1	PC (18:1/16:1)	1	1	0	1	0.07

[truncated: 6 more sheets: Supplementary Table S11, Supplementary Table S12, Supplementary Table S13, Supplementary Table S14, Supplementary Table S15, Supplementary Table S16]
